# Supplementary material for: Helicobacter pylori Dampens HLA-II Expression on Macrophages via the Up-Regulation of miRNAs Targeting CIITA
Source: Front Immunol. 2020 Jan 8;10:2923. doi: 10.3389/fimmu.2019.02923 (PMC6960189; doi:10.3389/fimmu.2019.02923)
Supplement: Supplementary file 1 [file Table_1.XLSX]

## Sheet: Down-HP24h
Table S1. Differentially expressed miRNAs in H. pylori-infected versus uninfected macrophages. Lists of up-regulated or down-regulated miRNAs comparing expression results after 24 or 72 h of infection were represented. In bold are indicated miRNAs commonly de-regulated after 24 and 72 h of infection. Sample names indicate H. pylori infection (Hp) or control (Ctrl, refers to non-infected macrophag…
PROBE_ID	Expected score (dExp)	Observed score(d)	Numerator(r)	Denominator (s+s0)	Fold change(Unlogged)	R-Hp-72h	SD-Hp-72h	R-Ctrl-72h	SD-Ctrl-72h	R-Hp-24h	SD-Hp-24h	R-Ctrl-24h	SD-Ctrl-24h
hsa-miR-1181	-0.535064	1.30309	2.23629	1.71614	4.71083	-1.15619	0.108149	-0.311812	0.136596	-0.917539	0.0916048	1.31875	0.0875039
hsa-miR-1202	-0.506844	1.348	2.45975	1.82474	5.48192	-2.96664	0.337722	-1.36791	0.169194	-1.55288	0.214961	0.906871	0.179828
hsa-miR-1225-5p	-0.487945	1.10766	2.01949	1.8232	4.04836	-2.93701	0.443049	-1.07992	0.158294	-0.870327	0.201885	1.14916	0.191232
hsa-miR-1275	-0.416089	1.36299	2.89329	2.12275	7.12571	-2.41844	0.404809	-0.238339	0.163194	-1.77003	0.573828	1.12327	0.40387
hsa-miR-1587	-0.343121	1.66377	3.277	1.96962	10.0552	-2.01504	0.397682	-0.570176	0.234016	-1.41393	0.193283	1.86307	0.444985
hsa-miR-1915-3p	-0.28591	0.937582	1.68008	1.79193	3.20514	-1.3803	0.312355	-0.372358	0.0310261	-0.185898	0.164168	1.49418	0.166544
hsa-miR-197-5p	-0.270071	1.28615	2.81378	2.18776	7.97705	-4.04866	0.484556	-0.537738	0.420647	-2.74382	0.178124	0.069956	0.773393
hsa-miR-3653	-0.0172173	1.04477	1.91427	1.83224	3.75392	-3.58985	0.537529	-0.875699	0.0766478	-1.34534	0.228276	0.568929	0.180257
hsa-miR-4270	0.0736527	1.14997	2.10592	1.83129	4.36315	-1.16384	0.24256	0.0858485	0.193481	-0.513601	0.110946	1.59232	0.267424
hsa-miR-4428	0.121595	1.20629	2.5882	2.14558	6.34	-3.66168	0.400207	-0.093332	0.449691	-2.87071	0.385794	-0.28251	0.624432
hsa-miR-4459	0.140135	1.41852	2.95855	2.08566	8.23244	-2.1807	0.454621	-0.665616	0.273537	-2.20177	0.281694	0.756773	0.584965
hsa-miR-4478	0.16026	1.3848	3.13038	2.26053	8.43343	-1.63589	0.395266	0.450199	0.299566	-1.97536	0.669768	1.15502	0.596017
hsa-miR-4505	0.177118	1.53621	2.79005	1.81619	7.01339	-1.88418	0.168839	-0.75268	0.253693	-1.05406	0.0788362	1.73599	0.256311
hsa-miR-4507	0.180557	1.05187	2.09098	1.98787	4.52591	-1.64784	0.120066	-0.841021	0.0831712	-0.741797	0.111759	1.34919	0.498593
hsa-miR-4515	0.184277	1.12975	2.55758	2.26384	6.29723	-1.63295	0.348214	0.26765	0.262307	-1.67463	0.477953	0.882953	0.764074
hsa-miR-4530	0.189962	1.54779	2.65608	1.71605	6.30427	-2.35854	0.171537	-0.608662	0.314024	-2.01221	0.0872579	0.64387	0.0916507
hsa-miR-4697-5p	0.239568	1.36031	3.3223	2.44231	10.7379	-1.82273	0.468076	0.649357	0.230749	-2.69941	0.659649	0.622889	0.946435
hsa-miR-4721	0.24589	1.21959	2.80164	2.29719	5.75322	-2.25725	0.240478	0.259096	0.344809	-2.41516	0.942681	0.386488	0.104081
hsa-miR-494	0.288582	1.03324	2.45006	2.37124	5.99807	-2.92207	0.782863	-0.173714	0.179373	-3.14305	0.541809	-0.692995	0.903057
hsa-miR-5006-5p	0.29463	0.908526	2.02178	2.22534	4.37648	-1.13704	0.214528	0.834168	0.381267	-1.68639	0.40049	0.335389	0.746105
hsa-miR-575	0.347476	1.05715	2.30904	2.18421	5.00734	-1.00664	0.137124	0.438279	0.0650221	-1.30596	0.531624	1.00308	0.582498
hsa-miR-5787	0.350885	1.04181	1.95933	1.8807	3.95525	-1.81971	0.124004	-0.019729	0.292433	-0.920547	0.170359	1.03878	0.31646
hsa-miR-6124	0.382085	1.34923	2.41125	1.78713	5.30473	-0.81918	0.0364702	-0.0706247	0.162923	-1.30793	0.178319	1.10332	0.140589
hsa-miR-3656	-0.0137179	0.873204	1.50391	1.72229	2.83046	-1.51296	0.101526	-1.58259	0.203488	-0.163153	0.11472	1.34075	0.0718573
hsa-miR-371b-5p	0.0137179	0.889119	1.56893	1.76459	2.99079	-0.00826361	0.110641	-0.373042	0.0708208	-0.106465	0.0451237	1.46247	0.189912
hsa-miR-6125	0.387684	0.88959	1.54678	1.73876	2.91806	-1.30257	0.271488	-0.568768	0.074637	-0.385704	0.123305	1.16108	0.0998558
hsa-miR-762	0.506844	0.941484	1.58156	1.67986	2.98996	-0.311724	0.165141	-0.598857	0.094326	0.796742	0.0701226	2.3783	0.027627
hsa-miR-4281	0.0813499	0.943144	1.6344	1.73293	3.10701	-2.08289	0.341746	-1.31798	0.0693397	-0.451246	0.097863	1.18316	0.114238
hsa-miR-4788	0.279516	0.947291	1.71716	1.81271	3.30707	-0.621367	0.0409689	-0.190783	0.123997	-0.331688	0.147994	1.38547	0.217702
hsa-miR-1234-5p	-0.468941	0.976751	1.75209	1.7938	3.36947	-2.3148	0.409078	-1.1013	0.149503	-0.674615	0.164455	1.07748	0.169964
hsa-miR-1207-5p	-0.499323	0.97964	1.70374	1.73915	3.27404	-0.341502	0.118235	-0.396427	0.0378568	-0.236213	0.0422453	1.46752	0.153504
hsa-miR-1185-2-3p	-0.515012	0.98132	1.86422	1.89971	3.57543	-1.48589	0.0793505	-2.07062	0.050373	-0.648217	0.334175	1.21601	0.193756
hsa-miR-5001-5p	0.290712	1.00045	1.83418	1.83336	3.63075	0.254913	0.132476	-0.215199	0.087639	-0.181566	0.0552137	1.65261	0.287194
hsa-miR-3663-3p	-0.00485953	1.03223	1.82816	1.77107	3.55383	-2.73185	0.292365	-3.24098	0.204184	-0.119303	0.138996	1.70886	0.149816
hsa-miR-3648	-0.0260132	1.06621	1.90875	1.79022	3.77518	-0.869368	0.151599	-0.684479	0.00460538	-0.0028133	0.126459	1.90594	0.193839
hsa-miR-135a-3p	-0.392284	1.07681	2.33332	2.16688	5.64978	-0.509099	0.0679049	-0.0871486	0.130317	-0.680922	0.124786	1.6524	0.753854
hsa-miR-642b-3p	0.42035	1.07758	1.98465	1.84177	3.95007	-0.178262	0.0942935	-0.242227	0.0936269	-0.778956	0.222757	1.2057	0.207381
hsa-miR-1268b	-0.431825	1.07885	1.95291	1.81018	3.81105	-0.0350019	0.078783	-0.0595217	0.115015	-0.279272	0.257152	1.67363	0.0360309
hsa-miR-4463	0.151282	1.08631	1.95789	1.80234	3.91667	-1.47084	0.0523998	-1.33396	0.135413	0.0905458	0.117536	2.04844	0.219035
hsa-miR-150-3p	-0.354998	1.09031	2.12066	1.94499	4.55819	-1.84116	0.135618	-2.07878	0.103691	-0.0412505	0.0682789	2.07941	0.445118
hsa-miR-940	0.572455	1.12957	2.2458	1.98819	5.06486	0.282645	0.139091	-0.678978	0.115481	-0.0412231	0.0462091	2.20457	0.509322
hsa-miR-1185-1-3p	-0.523798	1.14867	2.03521	1.7718	4.11801	-0.953386	0.0428867	-1.08247	0.120237	-0.0979105	0.107997	1.9373	0.174702
hsa-miR-6088	0.368974	1.17098	2.02063	1.72558	4.04065	-2.11971	0.362202	-1.72282	0.0312272	-0.376428	0.135732	1.64421	0.0344407
hsa-miR-642a-3p	0.416089	1.21451	2.2403	1.84461	4.80753	-1.32673	0.411994	-0.618892	0.308511	-1.74869	0.102786	0.491609	0.290721
hsa-miR-3960	0.0569402	1.26626	2.25106	1.77772	4.74818	-0.516795	0.310686	-0.620853	0.0268615	-0.779178	0.168373	1.47188	0.131697
hsa-miR-6724-5p	0.487945	1.27803	2.48312	1.94293	5.58102	-0.624013	0.0605095	-0.325906	0.204616	-0.602	0.322678	1.88112	0.309925
hsa-miR-1229-5p	-0.476662	1.28398	2.20952	1.72084	4.62711	0.0727333	0.0252478	-0.138087	0.172393	-0.0521855	0.0890715	2.15733	0.0992051
hsa-miR-6087	0.366068	1.37161	2.42887	1.77081	5.35407	-0.753138	0.316549	-0.338072	0.0722652	-0.9491	0.181591	1.47977	0.092944
hsa-miR-6090	0.378159	1.37855	2.35634	1.70928	5.12426	-1.17181	0.312203	-1.03888	0.0156433	-0.46683	0.0735128	1.88951	0.0909973
hsa-miR-4739	0.25212	1.3791	2.38284	1.72782	5.23649	0.887784	0.174043	0.175546	0.0220854	0.0268653	0.0437921	2.4097	0.136338
hsa-miR-937-5p	0.544237	1.38725	2.83006	2.04006	7.7172	-1.96039	0.103672	-1.87477	0.0919241	-0.418782	0.0391152	2.41128	0.583455
hsa-miR-4466	0.156616	1.41771	2.48982	1.75622	5.6573	-1.01425	0.16244	-1.45083	0.0662942	-0.290042	0.046714	2.19977	0.177307
hsa-miR-3665	-1.38778e-18	1.44991	2.54334	1.75413	5.80262	-1.77137	0.295383	-1.35645	0.0701854	-0.842074	0.16153	1.70126	0.0803277
hsa-miR-3162-5p	-0.128287	1.4616	2.75276	1.88339	6.66948	-1.10548	0.382813	0.0206272	0.229087	-1.75553	0.297834	0.997224	0.207863
hsa-miR-6089	0.372726	1.48956	2.53881	1.7044	5.81794	-1.54228	0.284907	-1.10842	0.067823	-0.887338	0.0599348	1.65147	0.0923313

## Sheet: Up-HP24h
Table S1. Differentially expressed miRNAs in H. pylori-infected versus uninfected macrophages. Lists of up-regulated or down-regulated miRNAs comparing expression results after 24 or 72 h of infection were represented. In bold are indicated miRNAs commonly de-regulated after 24 and 72 h of infection. Sample names indicate H. pylori infection (Hp) or control (Ctrl, refers to non-infected macrophag…
PROBE_ID	Expected score (dExp)	Observed score(d)	Numerator(r)	Denominator (s+s0)	Fold change(Unlogged)	R-Hp-72h	SD-Hp-72h	R-Ctrl-72h	SD-Ctrl-72h	R-Hp-24h	SD-Hp-24h	R-Ctrl-24h	SD-Ctrl-24h
hsa-let-7d-5p	-0.695671	-1.69357	-3.76875	2.22533	0.084517	1.07147	0.260703	-0.395489	0.161919	1.40545	0.145844	-2.3633	0.834122
hsa-let-7e-5p	-0.66849	-1.93795	-3.66883	1.89315	0.077798	1.81193	0.356892	-1.27833	0.210917	1.86855	0.308744	-1.80028	0.216366
hsa-let-7f-5p	-0.651689	-1.42255	-3.55064	2.49597	0.10849	1.04057	0.459101	-0.74104	0.26233	2.03764	0.313423	-1.513	1.18891
hsa-let-7i-5p	-0.602429	-1.38104	-3.1093	2.25142	0.135504	0.120305	0.128731	-1.11964	0.121713	1.91731	0.00611912	-1.19199	0.883649
hsa-miR-125a-5p	-0.457578	-1.02715	-2.10769	2.05199	0.248104	1.28415	0.307061	-0.436256	0.223872	1.73656	0.204159	-0.371129	0.565936
hsa-miR-140-5p	-0.382085	-0.965054	-1.93062	2.00053	0.281075	0.862182	0.154009	-1.04465	0.190789	0.857528	0.0711149	-1.07309	0.524059
hsa-miR-146a-5p	-0.368974	-1.47146	-2.62314	1.78268	0.163561	0.124462	0.150219	-1.16446	0.0239786	2.77823	0.087653	0.155092	0.20263
hsa-miR-146b-5p	-0.366068	-2.58177	-5.48171	2.12324	0.0247425	0.881146	0.248496	-2.29627	0.0010271	2.83917	0.0800094	-2.64254	0.697827
hsa-miR-155-5p	-0.347476	-2.23753	-4.00428	1.7896	0.0624216	1.84514	0.233559	0.337663	0.074218	2.16166	0.153858	-1.84262	0.171712
hsa-miR-16-5p	-0.333911	-1.17765	-2.44087	2.07266	0.200426	0.32173	0.303559	-0.854386	0.193611	1.55243	0.0555449	-0.888445	0.628425
hsa-miR-185-5p	-0.305378	-0.988094	-1.76437	1.78563	0.293694	-0.394859	0.0367885	-0.920706	0.0911453	0.846427	0.173517	-0.917943	0.143158
hsa-miR-20b-5p	-0.25212	-1.10216	-2.22131	2.01542	0.223894	1.45339	0.276318	0.138844	0.118174	0.879877	0.259065	-1.34143	0.48507
hsa-miR-223-3p	-0.220277	-1.52469	-2.7803	1.82352	0.147762	0.572592	0.206751	-0.940922	0.285121	1.06953	0.0829134	-1.71077	0.265914
hsa-miR-26b-5p	-0.193214	-2.37663	-4.54399	1.91195	0.0442625	1.23319	0.222642	-1.61532	0.0910498	2.07009	0.0979984	-2.4739	0.391509
hsa-miR-27b-3p	-0.186768	-1.56406	-2.82099	1.80363	0.141798	1.3351	0.287152	-0.802933	0.0955294	1.2847	0.16698	-1.53629	0.186603
hsa-miR-29b-3p	-0.173582	-1.6291	-2.96145	1.81785	0.130598	1.83526	0.162463	0.10011	0.240532	2.18272	0.0297723	-0.778732	0.26887
hsa-miR-30b-5p	-0.156616	-1.7266	-3.30405	1.91362	0.103263	1.479	0.376239	-0.632309	0.126097	1.66883	0.193671	-1.63522	0.356772
hsa-miR-30c-5p	-0.153862	-1.11748	-2.27118	2.03242	0.221459	1.07061	0.283347	-0.629165	0.0879597	0.970713	0.0931799	-1.30047	0.566354
hsa-miR-331-3p	-0.0736527	-1.06705	-1.82958	1.71461	0.280496	1.07314	0.248789	-0.380119	0.0808584	1.05209	0.118957	-0.777488	0.0367721
hsa-miR-365a-3p	-0.00821111	-1.10213	-1.90022	1.72414	0.268563	0.167353	0.0314181	-0.772426	0.121046	0.975973	0.066321	-0.924242	0.121002
hsa-miR-374a-5p	0.0172173	-1.64495	-3.56934	2.16987	0.0926523	1.90119	0.47025	-0.765081	0.0431153	1.82834	0.248309	-1.74099	0.727124
hsa-miR-424-5p	0.0645781	-1.25233	-2.37499	1.89646	0.190197	1.35107	0.421274	-1.10675	0.0947265	1.36752	0.316206	-1.00747	0.213783
hsa-miR-4284	0.0838576	-1.10009	-2.51173	2.2832	0.208192	0.470178	0.0649668	-0.0519981	0.0229126	0.436157	0.173382	-2.07557	0.912292
hsa-miR-590-5p	0.354998	-1.42522	-2.37906	1.66925	0.192252	-1.18469	0.476172	-3.1008	0.324037	-1.11195	0.0403425	-3.49101	0.0449102
hsa-miR-660-5p	0.440207	-1.69916	-2.86867	1.68829	0.136853	-1.49802	0.371367	-3.00671	0.10928	-0.97391	0.0686434	-3.84258	0.0539128
hsa-miR-98-5p	0.586051	-1.50032	-2.64657	1.764	0.158879	-1.18013	0.425156	-3.02262	0.154447	-1.08652	0.173095	-3.73309	0.0883999
hsa-miR-20a-5p	-0.254671	-1.6036	-2.802	1.74732	0.143754	0.954737	0.378781	0.0547862	0.03334	1.08702	0.0956263	-1.71497	0.141485
hsa-miR-148b-3p	-0.359332	-1.39934	-2.45231	1.75248	0.181715	-2.02861	0.50825	-3.2965	0.017384	-1.06592	0.165841	-3.51823	0.0648492
hsa-miR-362-3p	-0.0348833	-1.33288	-2.26496	1.69931	0.208414	-1.86033	0.419912	-3.10506	0.232545	-1.01783	0.0408183	-3.2828	0.0944267
hsa-miR-28-5p	-0.184277	-1.29554	-2.28103	1.76068	0.204268	-1.78338	0.319128	-2.76481	0.110119	-0.903671	0.181648	-3.1847	0.0545604
hsa-miR-181a-3p	-0.323184	-1.27497	-2.35576	1.84769	0.196172	-0.174215	0.3776	-1.08601	0.294146	1.02797	0.197969	-1.32779	0.242076
hsa-miR-4669	0.228499	-1.2272	-2.15435	1.75549	0.224218	-3.44895	0.375347	-2.11476	0.496814	1.27763	0.142444	-0.876712	0.113812
hsa-miR-210	-0.242624	-1.21731	-2.30792	1.89592	0.196356	-0.173948	0.0841861	0.207553	0.00543707	1.42801	0.365991	-0.879901	0.105595
hsa-miR-22-5p	-0.230747	-1.20679	-2.04882	1.69774	0.241335	-1.59324	0.319601	-2.27754	0.0859925	-1.29019	0.0899659	-3.33901	0.0451442
hsa-let-7a-5p	-0.908164	-1.18756	-2.66748	2.24618	0.182583	0.737575	0.324732	-0.503001	0.303943	1.49925	0.125553	-1.16823	0.867223
hsa-miR-301a-3p	-0.162254	-1.18517	-2.04182	1.72282	0.242004	-1.31897	0.656096	-2.93213	0.334127	-0.474574	0.128209	-2.5164	0.0457216
hsa-miR-148a-3p	-0.362774	-1.1559	-2.24483	1.94207	0.219324	-1.2469	0.531108	-2.52176	0.245005	-0.684456	0.109855	-2.92929	0.432448
hsa-miR-30e-3p	-0.143615	-1.1552	-2.22009	1.92182	0.215772	0.288004	0.575223	-1.19605	0.127918	1.33507	0.277597	-0.885024	0.311922
hsa-miR-132-3p	-0.396171	-1.03209	-1.78029	1.72494	0.290677	0.46994	0.395851	-0.332163	0.101838	1.59756	0.113561	-0.182739	0.0803612
hsa-miR-17-5p	-0.325452	-1.02622	-1.97537	1.9249	0.254675	0.857806	0.328777	0.526505	0.0776215	0.920054	0.29632	-1.05531	0.300326
hsa-miR-652-3p	0.431825	-1.00687	-1.93641	1.9232	0.265559	-0.0334219	0.389492	-0.661329	0.127941	1.10641	0.238047	-0.830001	0.345427
hsa-miR-29a-3p	-0.177118	-0.990078	-1.79495	1.81294	0.288102	0.873356	0.101048	0.37891	0.0818641	1.20043	0.187757	-0.594514	0.184972
hsa-let-7g-5p	-0.626602	-0.988978	-2.50712	2.53507	0.234974	0.158939	0.239445	-0.58157	0.107516	0.921505	0.14464	-1.58562	1.27665
hsa-miR-103a-3p	-0.572455	-0.969712	-1.8476	1.90531	0.286738	-0.130579	0.0421253	-0.412485	0.149018	0.969444	0.0942343	-0.878161	0.382779
hsa-miR-4484	0.164784	-0.953362	-2.7461	2.88044	0.318549	-3.95887	0.147168	-3.06871	0.304245	0.863808	0.0514449	-1.88229	1.77249
hsa-miR-1273c	-0.424907	-0.934229	-2.54155	2.72048	0.303513	-3.99358	0.229284	-2.08718	0.432837	1.12931	0.084686	-1.41224	1.5447

## Sheet: Down-HP72h
Table S1. Differentially expressed miRNAs in H. pylori-infected versus uninfected macrophages. Lists of up-regulated or down-regulated miRNAs comparing expression results after 24 or 72 h of infection were represented. In bold are indicated miRNAs commonly de-regulated after 24 and 72 h of infection. Sample names indicate H. pylori infection (Hp) or control (Ctrl, refers to non-infected macrophag…
PROBE_ID	Expected score (dExp)	Observed score(d)	Numerator(r)	Denominator (s+s0)	Fold change(Unlogged)	R-Hp-72h	SD-Hp-72h	R-Ctrl-72h	SD-Ctrl-72h	R-Hp-24h	SD-Hp-24h	R-Ctrl-24h	SD-Ctrl-24h
hsa-miR-1181	-1.56475	3.57047	0.844383	0.236491	1.79842	-1.15619	0.108149	-0.311812	0.136596	-0.917539	0.0916048	1.31875	0.0875039
hsa-miR-1202	-1.49533	3.73741	1.59873	0.427764	2.97145	-2.96664	0.337722	-1.36791	0.169194	-1.55288	0.214961	0.906871	0.179828
hsa-miR-1225-5p	-1.44309	3.59919	1.8571	0.515976	3.48554	-2.93701	0.443049	-1.07992	0.158294	-0.870327	0.201885	1.14916	0.191232
hsa-miR-1275	-1.18724	4.50701	2.1801	0.483714	4.38566	-2.41844	0.404809	-0.238339	0.163194	-1.77003	0.573828	1.12327	0.40387
hsa-miR-1587	-0.928858	2.90465	1.44487	0.497432	2.65043	-2.01504	0.397682	-0.570176	0.234016	-1.41393	0.193283	1.86307	0.444985
hsa-miR-1915-3p	-0.784834	2.64728	1.00795	0.380748	1.96672	-1.3803	0.312355	-0.372358	0.0310261	-0.185898	0.164168	1.49418	0.166544
hsa-miR-197-5p	-0.756941	5.51289	3.51092	0.636856	11.2705	-4.04866	0.484556	-0.537738	0.420647	-2.74382	0.178124	0.069956	0.773393
hsa-miR-3653	-0.0416334	4.61057	2.71415	0.588681	6.17338	-3.58985	0.537529	-0.875699	0.0766478	-1.34534	0.228276	0.568929	0.180257
hsa-miR-4270	0.248796	3.48181	1.24969	0.358919	2.367	-1.16384	0.24256	0.0858485	0.193481	-0.513601	0.110946	1.59232	0.267424
hsa-miR-4428	0.392049	6.04322	3.56834	0.590471	11.9695	-3.66168	0.400207	-0.093332	0.449691	-2.87071	0.385794	-0.28251	0.624432
hsa-miR-4459	0.438231	2.71979	1.51508	0.557059	2.78022	-2.1807	0.454621	-0.665616	0.273537	-2.20177	0.281694	0.756773	0.584965
hsa-miR-4478	0.492345	4.01946	2.08609	0.518997	4.18787	-1.63589	0.395266	0.450199	0.299566	-1.97536	0.669768	1.15502	0.596017
hsa-miR-4505	0.535466	3.34149	1.1315	0.338621	2.20998	-1.88418	0.168839	-0.75268	0.253693	-1.05406	0.0788362	1.73599	0.256311
hsa-miR-4507	0.542543	3.65751	0.806822	0.220593	1.74632	-1.64784	0.120066	-0.841021	0.0831712	-0.741797	0.111759	1.34919	0.498593
hsa-miR-4515	0.55302	4.06234	1.9006	0.467859	3.69108	-1.63295	0.348214	0.26765	0.262307	-1.67463	0.477953	0.882953	0.764074
hsa-miR-4530	0.573909	4.65044	1.74988	0.376283	3.41963	-2.35854	0.171537	-0.608662	0.314024	-2.01221	0.0872579	0.64387	0.0916507
hsa-miR-4697-5p	0.693441	4.45196	2.47208	0.55528	5.35225	-1.82273	0.468076	0.649357	0.230749	-2.69941	0.659649	0.622889	0.946435
hsa-miR-4721	0.703633	5.81583	2.51634	0.432671	5.80699	-2.25725	0.240478	0.259096	0.344809	-2.41516	0.942681	0.386488	0.104081
hsa-miR-494	0.80718	3.34462	2.74835	0.821723	5.94421	-2.92207	0.782863	-0.173714	0.179373	-3.14305	0.541809	-0.692995	0.903057
hsa-miR-5006-5p	0.826051	4.4821	1.97121	0.439795	4.01546	-1.13704	0.214528	0.834168	0.381267	-1.68639	0.40049	0.335389	0.746105
hsa-miR-575	0.961793	6.3124	1.44492	0.228902	2.7128	-1.00664	0.137124	0.438279	0.0650221	-1.30596	0.531624	1.00308	0.582498
hsa-miR-5787	0.975558	5.28971	1.79998	0.34028	3.5407	-1.81971	0.124004	-0.019729	0.292433	-0.920547	0.170359	1.03878	0.31646
hsa-miR-6124	1.11108	3.39345	0.748555	0.220588	1.69029	-0.81918	0.0364702	-0.0706247	0.162923	-1.30793	0.178319	1.10332	0.140589
hsa-miR-181a-5p	-0.875925	2.61163	1.39693	0.53489	2.56093	-3.16223	0.437798	-1.7653	0.24764	-0.618139	0.262282	0.316054	0.0879634
hsa-miR-30d-5p	-0.438812	2.63684	0.838482	0.317988	1.76997	-2.7468	0.231773	-1.90832	0.0958577	-1.13476	0.0890071	0.378106	0.251582
hsa-miR-1273g-3p	-1.21286	2.75107	0.465691	0.169277	1.3795	-0.606627	0.0761473	-0.140935	0.0363457	-0.00686347	0.195762	-0.218585	0.316683
hsa-miR-1260b	-1.29603	2.81024	0.494765	0.176058	1.41207	-1.09097	0.0352346	-0.596209	0.100302	0.644071	0.229172	-0.0729186	0.156484
hsa-miR-513c-5p	0.891975	2.83332	2.87972	1.01638	6.079	-2.70283	0.991135	0.176891	0.235894	-0.958618	1.92797	-0.863371	0.155385
hsa-miR-142-5p	-1.04952	2.83849	1.1007	0.387777	2.20942	-1.06224	0.107824	0.0384603	0.370405	-0.406453	0.264916	-0.61564	0.289344
hsa-miR-423-5p	0.18946	2.8739	0.931893	0.324261	1.89033	-1.26609	0.229397	-0.3342	0.126278	-0.51153	0.460713	0.371168	0.545989
hsa-miR-22-3p	-0.660412	2.90381	0.869852	0.299555	1.81559	-1.35074	0.204053	-0.48089	0.114466	-0.576535	0.0885103	0.247503	0.335717
hsa-let-7b-5p	-2.62229	2.97582	0.990956	0.333003	1.97106	-1.79123	0.232913	-0.80027	0.144467	-0.401449	0.0925529	0.0997376	0.390674
hsa-miR-4485	0.524992	2.98121	2.23553	0.749874	4.20239	-2.40823	0.717417	-0.172695	0.0262999	-1.37036	0.267138	0.492624	1.1018
hsa-miR-4647	0.620604	3.56911	1.43731	0.402708	2.7705	-2.11606	0.172715	-0.678755	0.355035	-0.505265	0.42003	0.629228	0.0476933
hsa-miR-4446-3p	0.421255	3.61325	2.38126	0.659036	4.87078	-2.14814	0.586327	0.233121	0.240092	-0.822015	1.89514	-0.747158	0.180428
hsa-miR-4653-3p	0.634078	3.64818	1.73704	0.476139	3.3844	-0.923361	0.278617	0.81368	0.381431	-1.4006	0.494934	0.307772	0.216672
hsa-miR-4636	0.608407	3.6614	2.16411	0.591062	4.3562	-3.03112	0.48201	-0.867002	0.308264	-1.84703	0.568269	-0.920977	0.578304
hsa-miR-513b	0.883948	3.86348	2.37676	0.615186	4.8763	-1.73571	0.549056	0.64105	0.188385	-1.35913	2.29687	-0.363194	0.12575
hsa-miR-188-5p	-0.825504	3.96623	2.68263	0.676367	6.32661	-2.27043	0.51376	0.412199	0.461671	-0.379136	1.96037	0.615665	0.695242
hsa-miR-1273c	-1.22879	3.97799	1.9064	0.479238	3.87132	-3.99358	0.229284	-2.08718	0.432837	1.12931	0.084686	-1.41224	1.5447
hsa-miR-4442	0.400835	4.06736	1.11491	0.274111	2.1704	-1.10667	0.139544	0.00823651	0.169554	-0.323733	0.278144	1.22727	0.518437
hsa-miR-4656	0.652975	4.13039	2.47634	0.599541	5.57412	-2.5223	0.428364	-0.045969	0.428444	-0.249116	1.56466	-0.638998	0.130782
hsa-miR-3679-5p	0.0296942	4.24085	0.861444	0.20313	1.82454	-1.35107	0.0378504	-0.489624	0.13793	-0.0706268	1.69357	0.465976	0.561517
hsa-miR-1973	-0.746926	4.26198	1.87519	0.43998	3.54762	-1.78583	0.377663	0.0893612	0.0261773	-1.69569	0.966239	-0.674022	1.14315
hsa-miR-5739	0.942093	4.43528	1.91341	0.431408	3.74768	-2.59055	0.300578	-0.677136	0.261884	-0.772617	0.422467	-0.188318	0.544356
hsa-miR-513a-5p	0.873457	4.49628	1.83427	0.407954	3.50627	-1.47387	0.317377	0.360403	0.159908	-2.21045	0.361036	-0.701898	0.54541
hsa-miR-6132	1.17234	4.63628	2.16863	0.467752	4.45736	-2.14824	0.339064	0.0203858	0.279451	-1.59626	0.549715	0.0804711	0.643276
hsa-miR-6127	1.15377	4.67467	1.60756	0.343888	3.07193	-2.03259	0.176295	-0.425024	0.255296	-1.23245	0.207611	-0.031228	0.641059
hsa-miR-6085	1.01394	4.70513	1.44563	0.307245	2.72098	-1.76348	0.184711	-0.317857	0.173666	-0.559581	0.490895	-0.487444	0.404807
hsa-miR-4728-5p	0.711982	4.98417	1.95895	0.393034	3.92617	-1.43682	0.217655	0.522123	0.298623	-1.34693	0.501164	-0.143223	1.03583
hsa-miR-324-3p	-0.262914	5.18634	1.01336	0.19539	2.02501	-0.936006	0.0448761	0.0773524	0.123445	-0.924943	0.471984	-0.908229	0.256103
hsa-miR-3135b	-0.404832	5.29794	1.20573	0.227584	2.32093	-2.12475	0.0483327	-0.919025	0.168209	-0.680129	0.384259	0.684773	0.53784
hsa-miR-574-5p	0.949417	7.26953	1.97716	0.271979	3.90176	-2.1461	0.193468	-0.168939	0.0210566	-1.66672	0.45076	0.356506	1.02376

## Sheet: Up-HP72h
Table S1. Differentially expressed miRNAs in H. pylori-infected versus uninfected macrophages. Lists of up-regulated or down-regulated miRNAs comparing expression results after 24 or 72 h of infection were represented. In bold are indicated miRNAs commonly de-regulated after 24 and 72 h of infection. Sample names indicate H. pylori infection (Hp) or control (Ctrl, refers to non-infected macrophag…
PROBE_ID	Expected score (dExp)	Observed score(d)	Numerator(r)	Denominator (s+s0)	Fold change(Unlogged)	R-Hp-72h	SD-Hp-72h	R-Ctrl-72h	SD-Ctrl-72h	R-Hp-24h	SD-Hp-24h	R-Ctrl-24h	SD-Ctrl-24h
hsa-let-7d-5p	-2.08691	-4.05783	-1.46695	0.361512	0.35794	1.07147	0.260703	-0.395489	0.161919	1.40545	0.145844	-2.3633	0.834122
hsa-let-7e-5p	-1.97997	-6.77073	-3.09026	0.456415	0.114967	1.81193	0.356892	-1.27833	0.210917	1.86855	0.308744	-1.80028	0.216366
hsa-let-7f-5p	-1.89105	-3.19779	-1.78161	0.557139	0.281772	1.04057	0.459101	-0.74104	0.26233	2.03764	0.313423	-1.513	1.18891
hsa-let-7i-5p	-1.78225	-5.09996	-1.23995	0.243129	0.423208	0.120305	0.128731	-1.11964	0.121713	1.91731	0.00611912	-1.19199	0.883649
hsa-miR-125a-5p	-1.32401	-4.08758	-1.7204	0.420886	0.300049	1.28415	0.307061	-0.436256	0.223872	1.73656	0.204159	-0.371129	0.565936
hsa-miR-140-5p	-1.08508	-6.4717	-1.90684	0.294642	0.267519	0.862182	0.154009	-1.04465	0.190789	0.857528	0.0711149	-1.07309	0.524059
hsa-miR-146a-5p	-1.0429	-5.53273	-1.28892	0.232962	0.407052	0.124462	0.150219	-1.16446	0.0239786	2.77823	0.087653	0.155092	0.20263
hsa-miR-146b-5p	-1.02517	-9.88256	-3.17742	0.321518	0.108849	0.881146	0.248496	-2.29627	0.0010271	2.83917	0.0800094	-2.64254	0.697827
hsa-miR-155-5p	-0.948592	-4.78654	-1.50747	0.31494	0.347593	1.84514	0.233559	0.337663	0.074218	2.16166	0.153858	-1.84262	0.171712
hsa-miR-16-5p	-0.907637	-2.88897	-1.17612	0.407106	0.436377	0.32173	0.303559	-0.854386	0.193611	1.55243	0.0555449	-0.888445	0.628425
hsa-miR-185-5p	-0.844582	-3.08497	-0.525847	0.170455	0.69571	-0.394859	0.0367885	-0.920706	0.0911453	0.846427	0.173517	-0.917943	0.143158
hsa-miR-20b-5p	-0.705712	-3.63285	-1.31455	0.361851	0.39596	1.45339	0.276318	0.138844	0.118174	0.879877	0.259065	-1.34143	0.48507
hsa-miR-223-3p	-0.630568	-3.99451	-1.51351	0.378899	0.353455	0.572592	0.206751	-0.940922	0.285121	1.06953	0.0829134	-1.71077	0.265914
hsa-miR-26b-5p	-0.554848	-9.22009	-2.84851	0.308946	0.137417	1.23319	0.222642	-1.61532	0.0910498	2.07009	0.0979984	-2.4739	0.391509
hsa-miR-27b-3p	-0.540477	-5.8368	-2.13804	0.366303	0.223185	1.3351	0.287152	-0.802933	0.0955294	1.2847	0.16698	-1.53629	0.186603
hsa-miR-29b-3p	-0.503022	-5.30068	-1.73515	0.327346	0.30259	1.83526	0.162463	0.10011	0.240532	2.18272	0.0297723	-0.778732	0.26887
hsa-miR-30b-5p	-0.451687	-4.68393	-2.11131	0.450757	0.224186	1.479	0.376239	-0.632309	0.126097	1.66883	0.193671	-1.63522	0.356772
hsa-miR-30c-5p	-0.442635	-4.70186	-1.69977	0.361511	0.302621	1.07061	0.283347	-0.629165	0.0879597	0.970713	0.0931799	-1.30047	0.566354
hsa-miR-331-3p	-0.227915	-4.40856	-1.45326	0.329645	0.3605	1.07314	0.248789	-0.380119	0.0808584	1.05209	0.118957	-0.777488	0.0367721
hsa-miR-365a-3p	-0.0223827	-4.96336	-0.939779	0.189343	0.523024	0.167353	0.0314181	-0.772426	0.121046	0.975973	0.066321	-0.924242	0.121002
hsa-miR-374a-5p	0.0569593	-5.07715	-2.66627	0.525151	0.149019	1.90119	0.47025	-0.765081	0.0431153	1.82834	0.248309	-1.74099	0.727124
hsa-miR-424-5p	0.20102	-5.06069	-2.45782	0.485668	0.175005	1.35107	0.421274	-1.10675	0.0947265	1.36752	0.316206	-1.00747	0.213783
hsa-miR-4284	0.281424	-3.33898	-0.522176	0.156388	0.6957	0.470178	0.0649668	-0.0519981	0.0229126	0.436157	0.173382	-2.07557	0.912292
hsa-miR-590-5p	0.98825	-3.23695	-1.9161	0.591947	0.258318	-1.18469	0.476172	-3.1008	0.324037	-1.11195	0.0403425	-3.49101	0.0449102
hsa-miR-660-5p	1.31783	-3.4031	-1.50869	0.44333	0.341066	-1.49802	0.371367	-3.00671	0.10928	-0.97391	0.0686434	-3.84258	0.0539128
hsa-miR-98-5p	1.72649	-3.68869	-1.84249	0.499497	0.269286	-1.18013	0.425156	-3.02262	0.154447	-1.08652	0.173095	-3.73309	0.0883999
hsa-miR-101-3p	-1.74188	-5.54378	-1.52886	0.275779	0.345339	1.17072	0.170718	-0.358141	0.123785	0.895264	0.249303	-0.718782	0.10118
hsa-miR-4763-3p	0.756714	-5.34061	-0.949092	0.177712	0.516975	0.246654	0.0901965	-0.702438	0.0144649	-0.266039	0.15098	1.21005	0.164817
hsa-miR-361-5p	-0.112374	-4.74326	-1.09162	0.230142	0.471422	0.29105	0.0738883	-0.800572	0.157622	-0.083263	0.203611	-0.516565	0.0213482
hsa-miR-425-5p	0.213414	-4.6382	-0.818532	0.176476	0.566353	0.364688	0.0825137	-0.453844	0.0428121	0.405744	0.319887	-0.711426	0.06159
hsa-miR-3940-5p	0.17646	-4.4997	-1.03741	0.230551	0.486028	-0.900024	0.131551	-1.93743	0.085296	-0.864157	0.604872	0.88916	0.225009
hsa-miR-99b-5p	1.79685	-4.26851	-1.1561	0.270843	0.444655	-0.185839	0.192916	-1.34194	0.00639595	1.03049	0.430753	-0.14215	0.136762
hsa-miR-23b-3p	-0.590443	-4.17804	-1.1808	0.28262	0.43728	0.978994	0.200039	-0.201803	0.0596701	0.452062	0.201851	-0.666828	0.130669
hsa-miR-940	1.66842	-3.87644	-0.961623	0.248069	0.512753	0.282645	0.139091	-0.678978	0.115481	-0.0412231	0.0462091	2.20457	0.509322
hsa-miR-340-5p	-0.203293	-3.43212	-1.19787	0.349016	0.429512	0.488973	0.26522	-0.708893	0.104555	0.603024	0.276927	-0.804719	0.0401784
hsa-miR-6126	1.14334	-3.32958	-1.04598	0.314148	0.477635	0.08813	0.240304	-0.957851	0.0093201	0.484287	0.272654	1.38047	0.354645
hsa-miR-1185-2-3p	-1.51978	-3.31739	-0.584726	0.176261	0.666178	-1.48589	0.0793505	-2.07062	0.050373	-0.648217	0.334175	1.21601	0.193756
hsa-miR-374b-5p	0.0682158	-3.04789	-1.4956	0.490701	0.339058	-0.348495	0.433826	-1.8441	0.00187815	-0.166574	0.0740332	-1.86605	2.10301
hsa-miR-34b-5p	-0.144276	-3.03195	-1.2441	0.410329	0.431286	0.840042	0.187902	-0.404054	0.355514	0.904269	0.305466	-0.443996	0.40778
hsa-miR-32-5p	-0.329937	-2.90591	-2.02723	0.697622	0.224094	-1.62737	0.657562	-3.6546	0.0762014	-0.485491	0.330291	-1.79516	0.172712
hsa-miR-4739	0.717112	-2.79967	-0.712238	0.2544	0.606031	0.887784	0.174043	0.175546	0.0220854	0.0268653	0.0437921	2.4097	0.136338
