# Supplementary material for: Helicobacter pylori Dampens HLA-II Expression on Macrophages via the Up-Regulation of miRNAs Targeting CIITA
Source: Front Immunol. 2020 Jan 8;10:2923. doi: 10.3389/fimmu.2019.02923 (PMC6960189; doi:10.3389/fimmu.2019.02923)
Supplement: Supplementary file 2 [file Table_2.XLSX]

## Sheet: Sheet1
Table S2. Bioinformatic predictions to identify miRNAs targeting CIITA. 0 indicates that the specific algorithm (column name) does not identify that the miRNA (raw name) targets CIITA, while 1 means that the specific algorithm identifies CIITA as target for the specific miRNA. In yellow are indicated miRNAs validated with luciferase assays in this work.
miRNA	MIMATid	Gene	EntrezID	RefseqID	miRWalk	Microt4	miRanda	mirbridge	miRDB	miRMap	miRNAMap	Pictar2	PITA	RNA22	RNAhybrid	Targetscan	SUM
hsa-let-7f-5p	MIMAT0000067	CIITA	4261	XM_005255320	0	0	0	0	0	0	0	0	0	0	1	0	1
hsa-let-7f-5p	MIMAT0000067	CIITA	4261	XM_005255324	0	0	0	0	0	0	0	0	0	0	1	0	1
hsa-let-7f-5p	MIMAT0000067	CIITA	4261	XM_005255323	0	0	0	0	0	0	0	0	0	0	1	0	1
hsa-let-7f-5p	MIMAT0000067	CIITA	4261	XM_005255322	0	0	0	0	0	0	0	0	0	0	1	0	1
hsa-let-7f-5p	MIMAT0000067	CIITA	4261	NM_000246	0	0	0	0	0	0	0	0	0	0	1	0	1
hsa-let-7f-5p	MIMAT0000067	CIITA	4261	XM_005255321	0	0	0	0	0	0	0	0	0	0	1	0	1
hsa-let-7i-5p	MIMAT0000415	CIITA	4261	XM_005255320	0	0	0	0	0	0	0	0	0	0	1	0	1
hsa-let-7i-5p	MIMAT0000415	CIITA	4261	XM_005255324	0	0	0	0	0	0	0	0	0	0	1	0	1
hsa-let-7i-5p	MIMAT0000415	CIITA	4261	XM_005255323	0	0	0	0	0	0	0	0	0	0	1	0	1
hsa-let-7i-5p	MIMAT0000415	CIITA	4261	XM_005255322	0	0	0	0	0	0	0	0	0	0	1	0	1
hsa-let-7i-5p	MIMAT0000415	CIITA	4261	NM_000246	0	0	0	0	0	0	0	0	0	0	1	0	1
hsa-let-7i-5p	MIMAT0000415	CIITA	4261	XM_005255321	0	0	0	0	0	0	0	0	0	0	1	0	1
hsa-miR-125a-5p	MIMAT0000443	CIITA	4261	NM_000246	1	0	0	0	0	0	0	0	1	0	1	0	3
hsa-miR-125a-5p	MIMAT0000443	CIITA	4261	XM_005255320	1	0	0	0	0	0	0	0	0	0	1	0	2
hsa-miR-125a-5p	MIMAT0000443	CIITA	4261	XM_005255324	1	0	0	0	0	0	0	0	0	0	1	0	2
hsa-miR-125a-5p	MIMAT0000443	CIITA	4261	XM_005255323	1	0	0	0	0	0	0	0	0	0	1	0	2
hsa-miR-125a-5p	MIMAT0000443	CIITA	4261	XM_005255322	1	0	0	0	0	0	0	0	0	0	1	0	2
hsa-miR-125a-5p	MIMAT0000443	CIITA	4261	XM_005255321	1	0	0	0	0	0	0	0	0	0	1	0	2
hsa-miR-140-5p	MIMAT0000431	CIITA	4261	NM_000246	0	0	0	0	0	0	0	0	1	0	1	0	2
hsa-miR-140-5p	MIMAT0000431	CIITA	4261	XM_005255320	0	0	0	0	0	0	0	0	0	0	1	0	1
hsa-miR-140-5p	MIMAT0000431	CIITA	4261	XM_005255324	0	0	0	0	0	0	0	0	0	0	1	0	1
hsa-miR-140-5p	MIMAT0000431	CIITA	4261	XM_005255323	0	0	0	0	0	0	0	0	0	0	1	0	1
hsa-miR-140-5p	MIMAT0000431	CIITA	4261	XM_005255322	0	0	0	0	0	0	0	0	0	0	1	0	1
hsa-miR-140-5p	MIMAT0000431	CIITA	4261	XM_005255321	0	0	0	0	0	0	0	0	0	0	1	0	1
hsa-miR-146a-5p	MIMAT0000449	CIITA	4261	NM_000246	0	0	0	0	0	0	0	0	1	0	1	0	2
hsa-miR-146a-5p	MIMAT0000449	CIITA	4261	XM_005255320	0	0	0	0	0	0	0	0	0	0	1	0	1
hsa-miR-146a-5p	MIMAT0000449	CIITA	4261	XM_005255324	0	0	0	0	0	0	0	0	0	0	1	0	1
hsa-miR-146a-5p	MIMAT0000449	CIITA	4261	XM_005255323	0	0	0	0	0	0	0	0	0	0	1	0	1
hsa-miR-146a-5p	MIMAT0000449	CIITA	4261	XM_005255322	0	0	0	0	0	0	0	0	0	0	1	0	1
hsa-miR-146a-5p	MIMAT0000449	CIITA	4261	XM_005255321	0	0	0	0	0	0	0	0	0	0	1	0	1
hsa-miR-146b-5p	MIMAT0002809	CIITA	4261	NM_000246	0	0	0	0	0	0	0	0	1	0	1	0	2
hsa-miR-146b-5p	MIMAT0002809	CIITA	4261	XM_005255320	0	0	0	0	0	0	0	0	0	0	1	0	1
hsa-miR-146b-5p	MIMAT0002809	CIITA	4261	XM_005255324	0	0	0	0	0	0	0	0	0	0	1	0	1
hsa-miR-146b-5p	MIMAT0002809	CIITA	4261	XM_005255323	0	0	0	0	0	0	0	0	0	0	1	0	1
hsa-miR-146b-5p	MIMAT0002809	CIITA	4261	XM_005255322	0	0	0	0	0	0	0	0	0	0	1	0	1
hsa-miR-146b-5p	MIMAT0002809	CIITA	4261	XM_005255321	0	0	0	0	0	0	0	0	0	0	1	0	1
hsa-miR-16-5p	MIMAT0000069	CIITA	4261	XM_005255320	0	1	0	0	0	0	0	0	0	0	1	0	2
hsa-miR-16-5p	MIMAT0000069	CIITA	4261	NM_000246	0	0	0	0	0	0	0	0	1	0	1	0	2
hsa-miR-16-5p	MIMAT0000069	CIITA	4261	XM_005255324	0	0	0	0	0	0	0	0	0	0	1	0	1
hsa-miR-16-5p	MIMAT0000069	CIITA	4261	XM_005255323	0	0	0	0	0	0	0	0	0	0	1	0	1
hsa-miR-16-5p	MIMAT0000069	CIITA	4261	XM_005255322	0	0	0	0	0	0	0	0	0	0	1	0	1
hsa-miR-16-5p	MIMAT0000069	CIITA	4261	XM_005255321	0	0	0	0	0	0	0	0	0	0	1	0	1
hsa-miR-185-5p	MIMAT0000455	CIITA	4261	NM_000246	0	0	0	0	0	0	0	0	1	0	1	0	2
hsa-miR-185-5p	MIMAT0000455	CIITA	4261	XM_005255320	0	0	0	0	0	0	0	0	0	0	1	0	1
hsa-miR-185-5p	MIMAT0000455	CIITA	4261	XM_005255324	0	0	0	0	0	0	0	0	0	0	1	0	1
hsa-miR-185-5p	MIMAT0000455	CIITA	4261	XM_005255323	0	0	0	0	0	0	0	0	0	0	1	0	1
hsa-miR-185-5p	MIMAT0000455	CIITA	4261	XM_005255322	0	0	0	0	0	0	0	0	0	0	1	0	1
hsa-miR-185-5p	MIMAT0000455	CIITA	4261	XM_005255321	0	0	0	0	0	0	0	0	0	0	1	0	1
hsa-miR-20b-5p	MIMAT0001413	CIITA	4261	XM_005255320	0	0	0	0	0	0	0	0	0	0	1	0	1
hsa-miR-20b-5p	MIMAT0001413	CIITA	4261	XM_005255324	0	0	0	0	0	0	0	0	0	0	1	0	1
hsa-miR-20b-5p	MIMAT0001413	CIITA	4261	XM_005255323	0	0	0	0	0	0	0	0	0	0	1	0	1
hsa-miR-20b-5p	MIMAT0001413	CIITA	4261	XM_005255322	0	0	0	0	0	0	0	0	0	0	1	0	1
hsa-miR-20b-5p	MIMAT0001413	CIITA	4261	NM_000246	0	0	0	0	0	0	0	0	0	0	1	0	1
hsa-miR-20b-5p	MIMAT0001413	CIITA	4261	XM_005255321	0	0	0	0	0	0	0	0	0	0	1	0	1
hsa-miR-223-3p	MIMAT0000280	CIITA	4261	XM_005255320	1	1	0	0	0	0	0	0	0	0	1	1	4
hsa-miR-223-3p	MIMAT0000280	CIITA	4261	NM_000246	1	0	0	0	0	0	0	0	1	0	1	1	4
hsa-miR-223-3p	MIMAT0000280	CIITA	4261	XM_005255324	1	0	0	0	0	0	0	0	0	0	1	1	3
hsa-miR-223-3p	MIMAT0000280	CIITA	4261	XM_005255323	1	0	0	0	0	0	0	0	0	0	1	1	3
hsa-miR-223-3p	MIMAT0000280	CIITA	4261	XM_005255322	1	0	0	0	0	0	0	0	0	0	1	1	3
hsa-miR-223-3p	MIMAT0000280	CIITA	4261	XM_005255321	1	0	0	0	0	0	0	0	0	0	1	1	3
hsa-miR-26b-5p	MIMAT0000083	CIITA	4261	NM_000246	0	0	0	0	0	0	0	0	0	0	1	0	1
hsa-miR-27b-3p	MIMAT0000419	CIITA	4261	XM_005255320	1	0	0	0	0	0	0	0	0	0	1	0	2
hsa-miR-27b-3p	MIMAT0000419	CIITA	4261	XM_005255324	1	0	0	0	0	0	0	0	0	0	1	0	2
hsa-miR-27b-3p	MIMAT0000419	CIITA	4261	XM_005255323	1	0	0	0	0	0	0	0	0	0	1	0	2
hsa-miR-27b-3p	MIMAT0000419	CIITA	4261	XM_005255322	1	0	0	0	0	0	0	0	0	0	1	0	2
hsa-miR-27b-3p	MIMAT0000419	CIITA	4261	NM_000246	1	0	0	0	0	0	0	0	0	0	1	0	2
hsa-miR-27b-3p	MIMAT0000419	CIITA	4261	XM_005255321	1	0	0	0	0	0	0	0	0	0	1	0	2
hsa-miR-29b-3p	MIMAT0000100	CIITA	4261	XM_005255320	0	1	0	0	0	0	0	0	0	0	0	0	1
hsa-miR-331-3p	MIMAT0000760	CIITA	4261	XM_005255324	1	0	0	0	0	0	0	0	0	0	0	0	1
hsa-miR-374a-5p	MIMAT0000727	CIITA	4261	XM_005255320	1	1	0	0	0	0	0	0	0	0	1	1	4
hsa-miR-374a-5p	MIMAT0000727	CIITA	4261	NM_000246	1	0	0	0	0	0	0	0	1	0	1	1	4
hsa-miR-374a-5p	MIMAT0000727	CIITA	4261	XM_005255324	1	0	0	0	0	0	0	0	0	0	1	1	3
hsa-miR-374a-5p	MIMAT0000727	CIITA	4261	XM_005255323	1	0	0	0	0	0	0	0	0	0	1	1	3
hsa-miR-374a-5p	MIMAT0000727	CIITA	4261	XM_005255322	1	0	0	0	0	0	0	0	0	0	1	1	3
hsa-miR-374a-5p	MIMAT0000727	CIITA	4261	XM_005255321	1	0	0	0	0	0	0	0	0	0	1	1	3
hsa-miR-424-5p	MIMAT0001341	CIITA	4261	XM_005255320	0	1	0	0	0	0	0	0	0	0	1	0	2
hsa-miR-424-5p	MIMAT0001341	CIITA	4261	NM_000246	0	0	0	0	0	0	0	0	1	0	1	0	2
hsa-miR-424-5p	MIMAT0001341	CIITA	4261	XM_005255324	0	0	0	0	0	0	0	0	0	0	1	0	1
hsa-miR-424-5p	MIMAT0001341	CIITA	4261	XM_005255323	0	0	0	0	0	0	0	0	0	0	1	0	1
hsa-miR-424-5p	MIMAT0001341	CIITA	4261	XM_005255322	0	0	0	0	0	0	0	0	0	0	1	0	1
hsa-miR-424-5p	MIMAT0001341	CIITA	4261	XM_005255321	0	0	0	0	0	0	0	0	0	0	1	0	1
hsa-miR-4284	MIMAT0016915	CIITA	4261	XM_005255320	1	1	1	0	0	0	0	0	0	0	1	1	5
hsa-miR-4284	MIMAT0016915	CIITA	4261	XM_005255324	1	0	1	0	0	0	0	0	0	0	1	1	4
hsa-miR-4284	MIMAT0016915	CIITA	4261	XM_005255323	1	0	1	0	0	0	0	0	0	0	1	1	4
hsa-miR-4284	MIMAT0016915	CIITA	4261	XM_005255322	1	0	1	0	0	0	0	0	0	0	1	1	4
hsa-miR-4284	MIMAT0016915	CIITA	4261	NM_000246	1	0	1	0	0	0	0	0	0	0	1	1	4
hsa-miR-4284	MIMAT0016915	CIITA	4261	XM_005255321	1	0	1	0	0	0	0	0	0	0	1	1	4
hsa-miR-590-5p	MIMAT0003258	CIITA	4261	XM_005255320	0	0	0	0	0	0	0	0	0	0	1	0	1
hsa-miR-590-5p	MIMAT0003258	CIITA	4261	XM_005255324	0	0	0	0	0	0	0	0	0	0	1	0	1
hsa-miR-590-5p	MIMAT0003258	CIITA	4261	XM_005255323	0	0	0	0	0	0	0	0	0	0	1	0	1
hsa-miR-590-5p	MIMAT0003258	CIITA	4261	XM_005255322	0	0	0	0	0	0	0	0	0	0	1	0	1
hsa-miR-590-5p	MIMAT0003258	CIITA	4261	NM_000246	0	0	0	0	0	0	0	0	0	0	1	0	1
hsa-miR-590-5p	MIMAT0003258	CIITA	4261	XM_005255321	0	0	0	0	0	0	0	0	0	0	1	0	1
hsa-miR-98-5p	MIMAT0000096	CIITA	4261	XM_005255320	0	0	0	0	0	0	0	0	0	0	1	0	1
hsa-miR-98-5p	MIMAT0000096	CIITA	4261	XM_005255324	0	0	0	0	0	0	0	0	0	0	1	0	1
hsa-miR-98-5p	MIMAT0000096	CIITA	4261	XM_005255323	0	0	0	0	0	0	0	0	0	0	1	0	1
hsa-miR-98-5p	MIMAT0000096	CIITA	4261	XM_005255322	0	0	0	0	0	0	0	0	0	0	1	0	1
hsa-miR-98-5p	MIMAT0000096	CIITA	4261	NM_000246	0	0	0	0	0	0	0	0	0	0	1	0	1
hsa-miR-98-5p	MIMAT0000096	CIITA	4261	XM_005255321	0	0	0	0	0	0	0	0	0	0	1	0	1
