# Supplementary material for: Helicobacter pylori Dampens HLA-II Expression on Macrophages via the Up-Regulation of miRNAs Targeting CIITA
Source: Front Immunol. 2020 Jan 8;10:2923. doi: 10.3389/fimmu.2019.02923 (PMC6960189; doi:10.3389/fimmu.2019.02923)
Supplement: Supplementary file 4 [file Table_4.XLSX]

## Sheet: GSE26595-Norm-vs-Diff-gr-1+2
Table S4. Differentially expressed miRNAs among gastric cancer and normal gastric mucosa. ID represents probe specific ID, adj.P.Val represent statistical significance, adjusted for multiple tests according to Benjamini & Hochberg, of the comparison performed with limma 3.26.8 implemented in R. P. Value is the statistical significance resulted from the comparison not adjusted for multiple tests. …
ID	adj.P.Val	P.Value	t	B	logFC	SEQUENCE	miRNA_ID	SPOT_ID	Mirbase vers 21		Description logFC (log2 transformation)
ILMN_3167196	0.000334	4.02e-06	-6.89229	4.4893	-2.27845	TTCCCTTTGTCATCCTATG	hsa-miR-204		hsa-miR-204-5p		negative when miRNA expression is higher in control samples
ILMN_3167344	0.002663	0.000258	-4.68964	0.3108	-2.13016	CAGCATCAGTGATTTTGTT	hsa-miR-338-3p		hsa-miR-338-3p		positive when miRNA expresison is higher in tumor samples
ILMN_3167437	0.000376	7.34e-06	-6.55049	3.8837	-1.99663	AGCAGCACACTGTGGTTT	hsa-miR-497		hsa-miR-497-5p
ILMN_3168344	0.000334	4.07e-06	-6.88425	4.4753	-1.98429	ATTGCACGGTATCCATCT	hsa-miR-363		hsa-miR-363-3p
ILMN_3167565	0.000598	1.5e-05	-6.15829	3.1683	-1.92311	AAGTGCTCATAGTGCAGG	hsa-miR-20b		hsa-miR-20b-5p
ILMN_3168366	0.001088	6.76e-05	-5.36337	1.6539	-1.83775	CTGGCCTACAAAGTCCCA	hsa-miR-193a-3p		hsa-miR-193a-3p
ILMN_3168314	0.006036	0.000898	-4.08334	-0.9304	-1.74208	GTCCCCTTCAACCAGCTG	hsa-miR-133a		hsa-miR-133a-3p
ILMN_3167837	0.001555	0.00011	-5.11577	1.1659	-1.62755	GGCAAGATGCTGGCATAG	hsa-miR-31		hsa-miR-31-5p
ILMN_3168064	0.008087	0.00128	-3.91235	-1.2833	-1.57102	TAACACTGTCTGGTAAAGATG	hsa-miR-141		hsa-miR-141-3p
ILMN_3167808	0.02429	0.00647	-3.13809	-2.8704	-1.56746	TACAGTACTGTGATAACTGAA	hsa-miR-101		hsa-miR-101-3p
ILMN_3168830	0.000198	4.84e-07	-8.16839	6.6041	-1.56369	GACCGATTTCTCCTGGTG	hsa-miR-29c*		hsa-miR-29c-5p
ILMN_3168769	0.030817	0.00902	-2.97818	-3.191	-1.50056	TCCCTGTTCAGGCGCC	hsa-miR-1274a		N/A
ILMN_3168764	0.004194	0.000481	-4.38567	-0.3088	-1.30022	GCAGTGCTGCATCTCTG	hsa-miR-143*		hsa-miR-143-5p
ILMN_3168301	0.02429	0.00652	-3.13459	-2.8775	-1.27591	CCCTGTCCTCCAGGAGCT	hsa-miR-339-5p		hsa-miR-339-5p
ILMN_3167944	0.013716	0.00261	-3.57257	-1.984	-1.27302	CTGGCCCTCAAAGTCCCG	hsa-miR-193b		hsa-miR-193b-3p
ILMN_3167714	0.028434	0.00825	-3.02109	-3.1054	-1.25032	TATGTGCCTTTGGACTACA	hsa-miR-455-5p		hsa-miR-455-5p
ILMN_3167136	0.031387	0.00934	-2.96133	-3.2245	-1.24554	AGTGGTTTTACCCTATGGTA	hsa-miR-140-5p		hsa-miR-140-5p
ILMN_3166941	0.014578	0.00291	-3.51987	-2.0923	-1.21598	ACATAGAGGAAATTCCACG	hsa-miR-376c		hsa-miR-376c-3p
ILMN_3166940	0.004287	0.000502	-4.36472	-0.3517	-1.13484	TATTGCTTAAGAATACGCG	hsa-miR-137		hsa-miR-137
ILMN_3167823	0.032116	0.00979	-2.93847	-3.2699	-1.11976	TATGGCTTTTTATTCCTATG	hsa-miR-135a		hsa-miR-135a-5p
ILMN_3167614	0.002124	0.000186	-4.85125	0.6372	-1.07503	AACCGTTACCATTACTGAGT	hsa-miR-451		hsa-miR-451a
ILMN_3168073	0.002448	0.000227	-4.75407	0.4412	-1.07174	CAAAGAATTCTCCTTTTGG	hsa-miR-186		hsa-miR-186-5p
ILMN_3167865	0.016027	0.00352	-3.42989	-2.2769	-1.06305	TAAAGTGCTGACAGTGCA	hsa-miR-106b		hsa-miR-106b-5p
ILMN_3168821	0.007142	0.00109	-3.99081	-1.1213	-0.99912	TGACCACCCACCCCAC	hsa-miR-1234		hsa-miR-1234-3p
ILMN_3167031	0.015719	0.00337	-3.4499	-2.2359	-0.997843	TCGGATCCGTCTGAGCTT	hsa-miR-127-3p		hsa-miR-127-3p
ILMN_3168816	0.009816	0.00163	-3.79797	-1.5194	-0.946916	TCCCTGTTCGGGCGCC	hsa-miR-1274b		N/A
ILMN_3167801	0.0024	0.000217	-4.77708	0.4877	-0.924904	ACACTGTCTGGTAACGATGT	hsa-miR-200a		hsa-miR-200a-3p
ILMN_3168138	0.010166	0.00174	-3.76737	-1.5825	-0.897043	GTAAACATCCTTGACTGGA	hsa-miR-30e		hsa-miR-30e-5p
ILMN_3167461	0.00553	0.000765	-4.16044	-0.7716	-0.888826	TCTCGCTGGGGCCTCC	hsa-miR-720		N/A
ILMN_3167006	0.021681	0.00545	-3.22082	-2.7031	-0.867489	CTGGACTTGGAGTCAGAAG	hsa-miR-378		hsa-miR-378a-5p
ILMN_3166958	0.002663	0.00026	-4.68706	0.3056	-0.843382	TGAGATGAAGCACTGTAGC	hsa-miR-143		hsa-miR-143-3p
ILMN_3168628	0.013328	0.0025	-3.59244	-1.9431	-0.832327	ATCCCACCTCTGCCACCA	hsa-miR-1260		hsa-miR-1260a
ILMN_3167193	0.018507	0.00429	-3.3353	-2.4702	-0.813733	GAGCTAAATGTGTGCTGG	hsa-miR-610		hsa-miR-610
ILMN_3167455	0.001555	0.000118	-5.08238	1.0996	-0.803266	GTAAACATCCTCGACTGGA	hsa-miR-30a		hsa-miR-30a-5p
ILMN_3167396	0.024862	0.00679	-3.11492	-2.9171	-0.798895	CACTGCTCCTGGTGCTG		HS_71.1	#N/A
ILMN_3168574	0.019864	0.00487	-3.27478	-2.5935	-0.792444	AGGTGAGGTTCTTGGGAGCC	hsa-miR-125a-3p		hsa-miR-125a-3p
ILMN_3167448	0.000343	5.86e-06	-6.67755	4.1108	-0.757232	TGTAAACATCCTACACTCAGC	hsa-miR-30b		hsa-miR-30b-5p
ILMN_3167074	0.019279	0.00461	-3.30088	-2.5404	-0.719603	TGTGACAGATTGATAACTGAAA	hsa-miR-542-3p		hsa-miR-542-3p
ILMN_3168144	0.000686	2.68e-05	-5.847	2.5853	-0.715472	AAGCAGCTGCCTCTGAG	hsa-miR-646		hsa-miR-646
ILMN_3167553	0.004366	0.000522	-4.3458	-0.3906	-0.703632	AGTGGGGAACCCTTCCAT	hsa-miR-491-5p		hsa-miR-491-5p
ILMN_3168864	0.000686	2.63e-05	-5.85592	2.6021	-0.643467	TGTTCATGTAGATGTTTAAGC	hsa-miR-1206		hsa-miR-1206
ILMN_3167643	0.005845	0.000841	-4.11486	-0.8655	-0.636658	TAGCACCATTTGAAATCG	hsa-miR-29c		hsa-miR-29c-3p
ILMN_3168497	0.018742	0.00439	-3.32425	-2.4928	-0.628861	CAGTGCAATGTTAAAAGGG	hsa-miR-130a		hsa-miR-130a-3p
ILMN_3168105	0.000736	3.05e-05	-5.77772	2.4537	-0.60714	TCAGTGCACTACAGAACTTT	hsa-miR-148a		hsa-miR-148a-3p
ILMN_3168711	0.001976	0.000169	-4.90133	0.7378	-0.606559	ATACGGCCTCCTAGCTTTC	hsa-let-7e*		hsa-let-7e-3p
ILMN_3168739	0.007512	0.00117	-3.95518	-1.1949	-0.585278	CTTTCAGTCAGATGTTTGCTG	hsa-miR-30d*		hsa-miR-30d-3p
ILMN_3168153	0.005956	0.000872	-4.09775	-0.9007	-0.582233	CAGCAGAGTCCAGGCCT		HS_97	#N/A
ILMN_3168373	0.00553	0.000782	-4.14985	-0.7934	-0.562024	AGCGCTTCCCTTTGGAGC	hsa-miR-518d-3p		hsa-miR-518d-3p
ILMN_3168803	0.0054	0.000685	-4.21404	-0.6612	-0.54247	CAAAACTGAGGGGCATTT	hsa-miR-1323		hsa-miR-1323
ILMN_3167729	0.000905	4.42e-05	-5.58387	2.0823	-0.54204	TGTAAACATCCTACACTCTCA	hsa-miR-30c		hsa-miR-30c-5p
ILMN_3168603	0.027051	0.00772	-3.05329	-3.0409	-0.502231	GCAGAAGCAGGGAGGTTC	hsa-miR-298		hsa-miR-298
ILMN_3168618	0.017067	0.00379	-3.39459	-2.3491	-0.491314	TGAATGATGGGTTCTGACC	hsa-miR-1257		hsa-miR-1257
ILMN_3167503	0.008583	0.0014	-3.86934	-1.3721	-0.479361	AGGGTGTTTCTCTCATCTC	hsa-miR-609		hsa-miR-609
ILMN_3167773	0.025658	0.0072	-3.08705	-2.9732	-0.472258	AAGCTGCCAGTTGAAGAA	hsa-miR-22		hsa-miR-22-3p
ILMN_3168093	0.047532	0.0161	-2.69558	-3.7457	-0.466891	TGTCAGTGACTCCTGCC		HS_184	#N/A
ILMN_3168477	0.010987	0.00198	-3.70368	-1.7139	-0.432762	TATACAAGGGCAAGCTCTC	hsa-miR-381		hsa-miR-381-3p
ILMN_3167049	0.032583	0.01	-2.92762	-3.2914	-0.425572	GCTGCCTTGTGTTGATC		HS_153	#N/A
ILMN_3167167	0.02429	0.00658	-3.13041	-2.8859	-0.390391	TGATATGTTTGATATATTAGGT	hsa-miR-190		hsa-miR-190a-5p
ILMN_3168852	0.02487	0.00685	-3.11048	-2.926	-0.318157	GGCAGGGAGGCTGGGAGGGG	hsa-miR-1207-5p		hsa-miR-1207-5p
ILMN_3167744	0.049724	0.0172	-2.66289	-3.8087	-0.261016	AGTGGAGGAGGAGGCGC		HS_25	#N/A
ILMN_3168365	0.048048	0.0165	2.68489	-3.7663	0.271698	TGAGGTAGTAGTTTGTACAG	hsa-let-7g		hsa-let-7g-5p
ILMN_3168240	0.044461	0.0144	2.74998	-3.6403	0.278419	TTATAATACAACCTGATAAGTG	hsa-miR-374a		hsa-miR-374a-5p
ILMN_3168398	0.032116	0.00976	2.94022	-3.2665	0.356085	AGAAGCTGGCGTTCGGAG		HS_186	#N/A
ILMN_3168225	0.02429	0.00655	3.13236	-2.882	0.372089	CAAAGAGGAAGGTCCCAT	hsa-miR-583		hsa-miR-583
ILMN_3167371	0.017649	0.00402	3.36593	-2.4077	0.384096	TAGCTTATCAGACTGATGTTG	hsa-miR-21		hsa-miR-21-5p
ILMN_3168149	0.020317	0.00505	3.25663	-2.6304	0.385845	CTCTGTGCTGTGCGTAGT		HS_110	#N/A
ILMN_3168226	0.003057	0.000321	4.58356	0.0953	0.388621	TCACATTGCCAGGGATTT	hsa-miR-23a		hsa-miR-23a-3p
ILMN_3168876	0.040662	0.0129	2.80477	-3.5334	0.389201	GCTGCCTGGGAGTGAC	hsa-miR-1301		hsa-miR-1301-3p
ILMN_3167060	0.017649	0.00405	3.36304	-2.4136	0.390201	GCAGCACATCATGGTTTA	hsa-miR-15b		hsa-miR-15b-5p
ILMN_3168576	0.019672	0.00475	3.28637	-2.5699	0.398618	ACAGTAGTCTGCACATTGGTTA	hsa-miR-199a-3p,hsa-miR-199b-3p		#N/A
ILMN_3168101	0.017649	0.00397	3.37224	-2.3948	0.410438	AGGCCCGCGGTGTGGAGCG		HS_149	#N/A
ILMN_3168577	0.045289	0.0151	2.72738	-3.6842	0.42023	ACCACTGACCGTTGACTG	hsa-miR-181a-2*		hsa-miR-181a-2-3p
ILMN_3168656	0.044467	0.0145	2.74624	-3.6476	0.437396	CACAAGGTATTGGTATTACCT	hsa-miR-624		hsa-miR-624-5p
ILMN_3167971	0.027677	0.00797	3.03816	-3.0712	0.447314	TGAGGTAGTAGGTTGTATAG	hsa-let-7a		hsa-let-7a-5p
ILMN_3167047	0.016027	0.0035	3.43253	-2.2715	0.456115	GGTGAGAGGCGGAGGAG		HS_139	#N/A
ILMN_3168391	0.045289	0.015	2.73222	-3.6748	0.459457	TATCAGAATCTCCAGGGG	hsa-miR-361-5p		hsa-miR-361-5p
ILMN_3168389	0.010058	0.00169	3.77936	-1.5578	0.4916	TCCCTGAGACCCTAACTT	hsa-miR-125b		hsa-miR-125b-5p
ILMN_3168713	0.00322	0.000346	4.54685	0.0206	0.514562	CTCATCTGCAAAGAAGTAAGTG	hsa-miR-452*		hsa-miR-452-3p
ILMN_3168712	0.000969	5.2e-05	5.49901	1.9181	0.534669	CTCAGTAGCCAGTGTAGATCCT	hsa-miR-222*		hsa-miR-222-5p
ILMN_3168822	0.01187	0.0022	3.65402	-1.8163	0.544104	GTGGCCTGGTCTCCATTAT	hsa-miR-1204		hsa-miR-1204
ILMN_3167592	0.003333	0.000366	4.51897	-0.0363	0.547425	CTGGGAGGCGGTCGGTTC		HS_2	#N/A
ILMN_3167703	0.03156	0.00947	2.95473	-3.2376	0.573551	TCTCCCAACCCTTGTACC	hsa-miR-150		hsa-miR-150-5p
ILMN_3168316	0.001863	0.000155	4.94511	0.8256	0.583388	TGAGGTAGTAGTTTGTGCT	hsa-let-7i		hsa-let-7i-5p
ILMN_3168802	0.043713	0.0141	2.76198	-3.617	0.587566	TATTCATTTATCCCCAGCCTA	hsa-miR-664		hsa-miR-664a-3p
ILMN_3167952	0.011513	0.00211	3.67491	-1.7732	0.589967	GACCCACCCCTCTCCAC		HS_150	#N/A
ILMN_3166943	0.02429	0.00632	3.14942	-2.8475	0.604639	TGGGCGTATCTGTATGC	hsa-miR-585		hsa-miR-585-3p
ILMN_3167189	0.038403	0.0121	2.83639	-3.4715	0.623884	TGAGGTAGTAGATTGTATAGT	hsa-let-7f		hsa-let-7f-5p
ILMN_3168072	0.021796	0.00553	3.21366	-2.7176	0.654566	AGTAATTGTGGTTTTTGCC	hsa-miR-548d-5p		hsa-miR-548d-5p
ILMN_3168478	0.015719	0.00329	3.46231	-2.2104	0.660571	TACAGTAGTCTGCACATTGG	hsa-miR-199a*:9.1		hsa-miR-199a-3p
ILMN_3167970	0.035226	0.011	2.88216	-3.3814	0.663501	TGAGGTAGTAGGTTGTGTG	hsa-let-7b		hsa-let-7b-5p
ILMN_3167264	0.031184	0.0092	2.96845	-3.2103	0.688891	TAGTACCAGTACCTTGTGTTCA	hsa-miR-624*		hsa-miR-624-5p
ILMN_3168476	0.001555	0.000114	5.0973	1.1292	0.69775	ATTGCACTTGTCTCGGTC	hsa-miR-25		hsa-miR-25-3p
ILMN_3168586	0.004569	0.000557	4.314	-0.4558	0.715497	TCAAACTGTGGGGGCAC	hsa-miR-371-5p		hsa-miR-371a-5p
ILMN_3167699	0.025719	0.00728	3.08174	-2.9838	0.763965	CTATACAACCTACTGCCTTC	hsa-let-7b*		hsa-let-7b-5p
ILMN_3167046	0.001088	6.9e-05	5.35303	1.6337	0.764213	ACAGCAGGCACAGACAGG	hsa-miR-214		hsa-miR-214-3p
ILMN_3168550	0.014578	0.00292	3.51961	-2.0928	0.77099	AAATCTCTGCAGGCAAATG	hsa-miR-216b		hsa-miR-216b-5p
ILMN_3168582	0.047049	0.0158	2.70415	-3.7292	0.772966	GCCCTTCCCCCCCTTCTT	hsa-miR-1249		hsa-miR-1249-3p
ILMN_3167894	0.000962	4.93e-05	5.52702	1.9724	0.780681	GAGAACTGAATTCCATAGGC	hsa-miR-146b-5p		hsa-miR-146b-5p
ILMN_3168836	0.010569	0.00187	3.73232	-1.6548	0.804828	TGAGTGTGTGTGTGTGAGTGT	hsa-miR-574-5p		hsa-miR-574-5p
ILMN_3167551	0.015719	0.00336	3.45123	-2.2331	0.829238	AGAGGTAGTAGGTTGCATA	hsa-let-7d		hsa-let-7d-5p
ILMN_3167991	0.002802	0.00028	4.64979	0.23	0.830246	TTAATATCGGACAACCATTG	hsa-miR-889		hsa-miR-889-3p
ILMN_3168165	0.010569	0.00188	3.72906	-1.6616	0.837721	CTCACACAGAAATCGCAC	hsa-miR-342-3p		hsa-miR-342-3p
ILMN_3168630	0.014578	0.00291	3.51986	-2.0923	0.849403	ATGCTGACATATTTACTAGAGG	hsa-miR-628-5p		hsa-miR-628-5p
ILMN_3166935	0.018834	0.00446	3.31696	-2.5076	0.886196	AACACACCTGGTTAACCTC	hsa-miR-329		hsa-miR-329-3p
ILMN_3168017	0.00553	0.000759	4.16433	-0.7635	0.934066	GGCGAGGAGGCCCTTTA		HS_114	#N/A
ILMN_3168393	0.001149	7.57e-05	5.30595	1.5414	0.95182	GACCATGGGTTCTCATTG	hsa-miR-591		hsa-miR-591
ILMN_3168280	0.001246	8.51e-05	5.24611	1.4237	0.954853	AACATTCAACCTGTCGGT	hsa-miR-181c		hsa-miR-181c-5p
ILMN_3168750	0.042902	0.0137	2.77486	-3.5919	0.974063	GCATGGGTGGTTCAGTGG	hsa-miR-1308		N/A
ILMN_3167152	0.015434	0.00316	3.48086	-2.1724	0.98322	TGGAGAGAAAGGCAGTTC	hsa-miR-185		hsa-miR-185-5p
ILMN_3168637	0.048048	0.0165	2.68325	-3.7695	1.00864	ATTGATCATCGACACTTCGA	hsa-miR-1826		N/A
ILMN_3167057	0.03465	0.0107	2.89397	-3.358	1.04617	TGAGGTAGTAGGTGGTGTG		HS_108.1	#N/A
ILMN_3166986	0.003854	0.000432	4.43727	-0.2032	1.05834	TATTGCACTTGTCCCGGC	hsa-miR-92a		hsa-miR-92a-3p
ILMN_3167864	0.001863	0.000151	4.9565	0.8484	1.06141	TTCACCACCTTCTCCACC	hsa-miR-197		hsa-miR-197-3p
ILMN_3168212	0.019864	0.00489	3.27213	-2.5989	1.07299	TAACAGTCTACAGCCATGG	hsa-miR-132		hsa-miR-132-3p
ILMN_3168118	0.025487	0.00709	3.09447	-2.9582	1.08322	GGCGGGGGCAGGTGTGTG	hsa-miR-1228*		hsa-miR-1228-5p
ILMN_3167802	0.000671	2.26e-05	5.93739	2.7559	1.10238	GGGAGCGGGAATGGATA		HS_94	#N/A
ILMN_3168025	0.005083	0.000632	4.25267	-0.5818	1.11845	TGTGACTGGTTGACCAGA	hsa-miR-134		hsa-miR-134-5p
ILMN_3168308	0.02429	0.00638	3.1452	-2.8561	1.11952	TAGGTAGTTTCCTGTTGTTG	hsa-miR-196b		hsa-miR-196b-5p
ILMN_3168785	0.045289	0.0151	2.72643	-3.686	1.12766	TAATTTTATGTATAAGCTAGT	hsa-miR-590-3p		hsa-miR-590-3p
ILMN_3167546	0.000598	1.75e-05	6.07415	3.012	1.13606	ACCTCCCCTGCAAACGT		HS_303_a	#N/A
ILMN_3168523	0.000234	1.71e-06	7.39105	5.3431	1.1615	AGCCGGGCGGAGGTGACTG		HS_126	#N/A
ILMN_3167360	0.00553	0.000776	4.15387	-0.7851	1.20659	TATTGCACTCGTCCCGG	hsa-miR-92b		hsa-miR-92b-3p
ILMN_3167178	0.007142	0.0011	3.98698	-1.1292	1.20929	ACTGCCCTAAGTGCTCCT	hsa-miR-18a*		hsa-miR-18a-3p
ILMN_3167552	0.010569	0.00188	3.7287	-1.6623	1.2107	TACCCTGTAGATCCGAATT	hsa-miR-10a		hsa-miR-10a-5p
ILMN_3167721	0.001088	6.11e-05	5.41555	1.7558	1.21935	AATGACACGATCACTCCC	hsa-miR-425		hsa-miR-425-3p
ILMN_3167422	0.001768	0.000138	5.00166	0.9387	1.25384	TGAGGTAGTAAGTTGTATTGTT	hsa-miR-98		hsa-miR-98-5p
ILMN_3167759	0.008212	0.00132	3.89766	-1.3136	1.29884	AACGCCTGTTCTTGCCA	hsa-miR-614		hsa-miR-614
ILMN_3167488	0.002923	0.000299	4.61708	0.1635	1.30121	CCAAGGAAGGCAGCAGG		HS_22.1	#N/A
ILMN_3167818	0.00553	0.00076	4.16375	-0.7647	1.37112	TCTTGGAGTAGGTCATTGG	hsa-miR-432		hsa-miR-432-5p
ILMN_3167287	0.01533	0.0031	3.4898	-2.154	1.37579	ATTCTAATTTCTCCACGTCTT	hsa-miR-576-5p		hsa-miR-576-5p
ILMN_3168170	0.000826	3.63e-05	5.68648	2.2795	1.38311	TTAATGCTAATCGTGATAGG	hsa-miR-155		hsa-miR-155-5p
ILMN_3168563	0.022592	0.00579	3.19187	-2.7617	1.39092	AAGGAGCTTACAATCTAGCTGG	hsa-miR-708		hsa-miR-708-5p
ILMN_3168257	0.000598	1.72e-05	6.08456	3.0314	1.41034	ATTCATTGCTGTCGGTGG	hsa-miR-181b		hsa-miR-181b-5p
ILMN_3168380	0.00553	0.000728	4.18468	-0.7217	1.42022	TTGTGCTTGATCTAACCAT	hsa-miR-218		hsa-miR-218-5p
ILMN_3168875	0.015719	0.00332	3.45814	-2.219	1.42086	TTGAGAAGGAGGCTGCTG	hsa-miR-1300		N/A
ILMN_3168614	0.001088	6.56e-05	5.37922	1.6849	1.43765	GGGGTGCTATCTGTGATTG	hsa-miR-342-5p		hsa-miR-342-5p
ILMN_3168643	0.000905	4.31e-05	5.59646	2.1065	1.44645	CAAATTCGTATCTAGGGGAATA	hsa-miR-10a*		hsa-miR-10a-5p
ILMN_3167569	0.000234	1.48e-06	7.48009	5.4918	1.77501	ATCAACAGACATTAATTGGG	hsa-miR-421		hsa-miR-421
ILMN_3168515	0.014578	0.00289	3.52461	-2.0826	1.79127	AAGTCACTAGTGGTTCCGT	hsa-miR-224		hsa-miR-224-5p
ILMN_3168710	0.000546	1.2e-05	6.27923	3.3912	1.8889	ATACGACCTGCTGCCTTTC	hsa-let-7d*		hsa-let-7d-5p
ILMN_3168571	0.000343	5.77e-06	6.68576	4.1254	2.1125	ATGGATTTTTGGAGCAG	hsa-miR-1246		hsa-miR-1246
ILMN_3167874	0.000671	2.29e-05	5.9293	2.7407	2.38414	TATGGCTTTTCATTCCTAT	hsa-miR-135b		hsa-miR-135b-5p

## Sheet: GSE26595-Norm-vs-Diff-gr-3+4
Table S4. Differentially expressed miRNAs among gastric cancer and normal gastric mucosa. ID represents probe specific ID, adj.P.Val represent statistical significance, adjusted for multiple tests according to Benjamini & Hochberg, of the comparison performed with limma 3.26.8 implemented in R. P. Value is the statistical significance resulted from the comparison not adjusted for multiple tests. …
ID	adj.P.Val	P.Value	t	B	logFC	SEQUENCE	miRNA_ID	SPOT_ID	Mirbase vers 21		Description logFC (log2 transformation)
ILMN_3167196	0.000922	1.35e-05	-5.66921	3.1581	-2.12996	TTCCCTTTGTCATCCTATG	hsa-miR-204		hsa-miR-204-5p		negative when miRNA expression is higher in control samples
ILMN_3168344	0.004438	0.000124	-4.7111	0.9649	-1.8916	ATTGCACGGTATCCATCT	hsa-miR-363		hsa-miR-363-3p		positive when miRNA expresison is higher in tumor samples
ILMN_3167837	0.007792	0.000304	-4.3332	0.0878	-1.79634	GGCAAGATGCTGGCATAG	hsa-miR-31		hsa-miR-31-5p
ILMN_3168830	0.000176	8.58e-07	-6.92132	5.8827	-1.62759	GACCGATTTCTCCTGGTG	hsa-miR-29c*		hsa-miR-29c-5p
ILMN_3167437	0.026252	0.00269	-3.40994	-2.0299	-1.54759	AGCAGCACACTGTGGTTT	hsa-miR-497		hsa-miR-497-5p
ILMN_3168366	0.002264	4.42e-05	-5.15364	1.986	-1.53045	CTGGCCTACAAAGTCCCA	hsa-miR-193a-3p		hsa-miR-193a-3p
ILMN_3167344	0.039562	0.00627	-3.04308	-2.8386	-1.4822	CAGCATCAGTGATTTTGTT	hsa-miR-338-3p		hsa-miR-338-3p
ILMN_3167565	0.019042	0.00153	-3.64979	-1.4878	-1.3606	AAGTGCTCATAGTGCAGG	hsa-miR-20b		hsa-miR-20b-5p
ILMN_3168064	0.008542	0.000458	-4.1601	-0.3137	-1.31748	TAACACTGTCTGGTAAAGATG	hsa-miR-141		hsa-miR-141-3p
ILMN_3167193	0.008542	0.000427	-4.19014	-0.2441	-1.25357	GAGCTAAATGTGTGCTGG	hsa-miR-610		hsa-miR-610
ILMN_3167614	0.033178	0.00412	-3.22628	-2.4384	-1.13958	AACCGTTACCATTACTGAGT	hsa-miR-451		hsa-miR-451a
ILMN_3168138	0.027507	0.00301	-3.36216	-2.1368	-1.13619	GTAAACATCCTTGACTGGA	hsa-miR-30e		hsa-miR-30e-5p
ILMN_3167006	0.001403	2.4e-05	-5.4181	2.5902	-1.04254	CTGGACTTGGAGTCAGAAG	hsa-miR-378		hsa-miR-378a-5p
ILMN_3168073	0.010443	0.000637	-4.02141	-0.6346	-1.02363	CAAAGAATTCTCCTTTTGG	hsa-miR-186		hsa-miR-186-5p
ILMN_3166992	0.044386	0.00828	-2.92059	-3.1014	-1.0063	TCTACAGTGCACGTGTCT	hsa-miR-139-5p		hsa-miR-139-5p
ILMN_3168786	0.027507	0.00302	-3.36027	-2.141	-1.00575	CCACAGGGTAGAACCACG	hsa-miR-140-3p		hsa-miR-140-3p
ILMN_3167643	0.010443	0.000617	-4.03475	-0.6038	-0.93503	TAGCACCATTTGAAATCG	hsa-miR-29c		hsa-miR-29c-3p
ILMN_3167870	0.026252	0.00268	-3.41169	-2.026	-0.89452	ACTGCAGTGAAGGCACTT	hsa-miR-17*		hsa-miR-17-3p
ILMN_3167455	0.009909	0.000556	-4.07875	-0.5021	-0.85611	GTAAACATCCTCGACTGGA	hsa-miR-30a		hsa-miR-30a-5p
ILMN_3168105	0.000922	1.28e-05	-5.69121	3.2076	-0.80889	TCAGTGCACTACAGAACTTT	hsa-miR-148a		hsa-miR-148a-3p
ILMN_3168764	0.045238	0.00904	-2.8819	-3.1835	-0.78278	GCAGTGCTGCATCTCTG	hsa-miR-143*		hsa-miR-143-5p
ILMN_3168815	0.044436	0.00852	-2.90793	-3.1283	-0.74917	CCCCCAGGTGTGATTCT	hsa-miR-361-3p		hsa-miR-361-3p
ILMN_3168091	0.043041	0.00777	-2.94889	-3.0411	-0.72895	ACCCATTGCATATCGGA	hsa-miR-660		hsa-miR-660-5p
ILMN_3167745	0.034962	0.00452	-3.18606	-2.527	-0.67308	ATCCCTTGCATGGTGGAG	hsa-miR-188-5p		hsa-miR-188-5p
ILMN_3168769	0.040524	0.00682	-3.0063	-2.918	-0.66525	TCCCTGTTCAGGCGCC	hsa-miR-1274a		N/A
ILMN_3166958	0.038815	0.00589	-3.07027	-2.7797	-0.65875	TGAGATGAAGCACTGTAGC	hsa-miR-143		hsa-miR-143-3p
ILMN_3167773	0.037604	0.00528	-3.11876	-2.6743	-0.63998	AAGCTGCCAGTTGAAGAA	hsa-miR-22		hsa-miR-22-3p
ILMN_3168497	0.04657	0.00954	-2.85764	-3.2347	-0.63354	CAGTGCAATGTTAAAAGGG	hsa-miR-130a		hsa-miR-130a-3p
ILMN_3167553	0.016967	0.00128	-3.72689	-1.3119	-0.58763	AGTGGGGAACCCTTCCAT	hsa-miR-491-5p		hsa-miR-491-5p
ILMN_3168144	0.005247	0.000166	-4.58808	0.6795	-0.5269	AAGCAGCTGCCTCTGAG	hsa-miR-646		hsa-miR-646
ILMN_3168574	0.049008	0.0103	-2.82435	-3.3048	-0.52363	AGGTGAGGTTCTTGGGAGCC	hsa-miR-125a-3p		hsa-miR-125a-3p
ILMN_3168172	0.040524	0.0067	-3.01386	-2.9017	-0.50325	TAGCACCATTTGAAATCAG	hsa-miR-29b		hsa-miR-29b-3p
ILMN_3168747	0.035455	0.00467	-3.17186	-2.5581	-0.50178	GATGATGCTGCTGATGC	hsa-miR-1322		hsa-miR-1322
ILMN_3167461	0.045238	0.00905	-2.88129	-3.1848	-0.46505	TCTCGCTGGGGCCTCC	hsa-miR-720		N/A
ILMN_3168739	0.042164	0.0073	-2.97625	-2.9825	-0.46304	CTTTCAGTCAGATGTTTGCTG	hsa-miR-30d*		hsa-miR-30d-3p
ILMN_3167505	0.026252	0.00258	-3.42802	-1.9894	-0.45312	GCGGAGGAGCGGATGGCA		HS_78	#N/A
ILMN_3167729	0.008542	0.000428	-4.18871	-0.2474	-0.44526	TGTAAACATCCTACACTCTCA	hsa-miR-30c		hsa-miR-30c-5p
ILMN_3168864	0.007019	0.000257	-4.40454	0.2535	-0.44188	TGTTCATGTAGATGTTTAAGC	hsa-miR-1206		hsa-miR-1206
ILMN_3167049	0.011781	0.000786	-3.93245	-0.8399	-0.44151	GCTGCCTTGTGTTGATC		HS_153	#N/A
ILMN_3168803	0.011781	0.000805	-3.92269	-0.8624	-0.43467	CAAAACTGAGGGGCATTT	hsa-miR-1323		hsa-miR-1323
ILMN_3168153	0.044436	0.00856	-2.90579	-3.1328	-0.36441	CAGCAGAGTCCAGGCCT		HS_97	#N/A
ILMN_3167448	0.038815	0.00606	-3.05823	-2.8058	-0.35331	TGTAAACATCCTACACTCAGC	hsa-miR-30b		hsa-miR-30b-5p
ILMN_3168711	0.047679	0.00988	-2.84186	-3.268	-0.33377	ATACGGCCTCCTAGCTTTC	hsa-let-7e*		hsa-let-7e-3p
ILMN_3166955	0.041123	0.00702	2.99352	-2.9455	0.285	AGATCGACCGTGTTATATTC	hsa-miR-369-5p		hsa-miR-369-5p
ILMN_3168409	0.042596	0.00757	2.96007	-3.0172	0.2917	TTCACAGTGGCTAAGTTCT	hsa-miR-27b		hsa-miR-27b-3p
ILMN_3168712	0.037604	0.00541	3.10766	-2.6985	0.31712	CTCAGTAGCCAGTGTAGATCCT	hsa-miR-222*		hsa-miR-222-5p
ILMN_3168226	0.026252	0.00249	3.44237	-1.9572	0.31908	TCACATTGCCAGGGATTT	hsa-miR-23a		hsa-miR-23a-3p
ILMN_3168101	0.038815	0.00574	3.08166	-2.755	0.33883	AGGCCCGCGGTGTGGAGCG		HS_149	#N/A
ILMN_3167592	0.033178	0.00413	3.22544	-2.4403	0.34499	CTGGGAGGCGGTCGGTTC		HS_2	#N/A
ILMN_3168576	0.034962	0.00444	3.19356	-2.5105	0.34664	ACAGTAGTCTGCACATTGGTTA	hsa-miR-199a-3p,hsa-miR-199b-3p		hsa-miR-199b-3p
ILMN_3168389	0.014276	0.00101	3.82666	-1.0833	0.41806	TCCCTGAGACCCTAACTT	hsa-miR-125b		hsa-miR-125b-5p
ILMN_3168316	0.008542	0.000451	4.16738	-0.2968	0.49266	TGAGGTAGTAGTTTGTGCT	hsa-let-7i		hsa-let-7i-5p
ILMN_3168393	0.040524	0.00663	3.01903	-2.8905	0.49507	GACCATGGGTTCTCATTG	hsa-miR-591		hsa-miR-591
ILMN_3167189	0.043652	0.00799	2.93671	-3.0671	0.52672	TGAGGTAGTAGATTGTATAGT	hsa-let-7f		hsa-let-7f-5p
ILMN_3167046	0.042596	0.00758	2.95949	-3.0184	0.53637	ACAGCAGGCACAGACAGG	hsa-miR-214		hsa-miR-214-3p
ILMN_3167769	0.008542	0.000377	4.242	-0.1238	0.55325	AAAGTGCTGTTCGTGCAG	hsa-miR-93		hsa-miR-93-5p
ILMN_3168523	0.040524	0.00681	3.00714	-2.9162	0.55432	AGCCGGGCGGAGGTGACTG		HS_126	#N/A
ILMN_3168713	0.044386	0.00834	2.91767	-3.1076	0.55684	CTCATCTGCAAAGAAGTAAGTG	hsa-miR-452*		hsa-miR-452-3p
ILMN_3168478	0.019042	0.00151	3.65746	-1.4703	0.58233	TACAGTAGTCTGCACATTGG	hsa-miR-199a*:9.1		hsa-miR-199a-3p
ILMN_3168476	0.028323	0.0033	3.32158	-2.2273	0.61228	ATTGCACTTGTCTCGGTC	hsa-miR-25		hsa-miR-25-3p
ILMN_3168280	0.027889	0.00313	3.3449	-2.1753	0.62993	AACATTCAACCTGTCGGT	hsa-miR-181c		hsa-miR-181c-5p
ILMN_3168586	0.004438	0.00013	4.69305	0.923	0.65827	TCAAACTGTGGGGGCAC	hsa-miR-371-5p		hsa-miR-371a-5p
ILMN_3167759	0.035591	0.00477	3.16222	-2.5793	0.71527	AACGCCTGTTCTTGCCA	hsa-miR-614		hsa-miR-614
ILMN_3167864	0.016967	0.00128	3.72529	-1.3156	0.75311	TTCACCACCTTCTCCACC	hsa-miR-197		hsa-miR-197-3p
ILMN_3166986	0.027507	0.00291	3.37547	-2.1071	0.83497	TATTGCACTTGTCCCGGC	hsa-miR-92a		hsa-miR-92a-3p
ILMN_3167755	0.019469	0.00161	3.62769	-1.5381	0.90528	TTTGGCAATGGTAGAACTC	hsa-miR-182		hsa-miR-182-5p
ILMN_3167991	0.022789	0.002	3.53632	-1.7453	0.9137	TTAATATCGGACAACCATTG	hsa-miR-889		hsa-miR-889-3p
ILMN_3168749	0.038815	0.006	3.06217	-2.7973	0.92661	GCAGTCCATGGGCATATAC	hsa-miR-455-3p		hsa-miR-455-3p
ILMN_3168681	0.036991	0.00505	3.13758	-2.6332	0.94675	CACTGTGGGTACTTGCTGC	hsa-miR-106b*		hsa-miR-106b-3p
ILMN_3168875	0.045204	0.00882	2.8926	-3.1608	0.95178	TTGAGAAGGAGGCTGCTG	hsa-miR-1300		N/A
ILMN_3167488	0.019563	0.00167	3.61331	-1.5708	0.95296	CCAAGGAAGGCAGCAGG		HS_22.1	#N/A
ILMN_3167721	0.011781	0.00076	3.94694	-0.8065	0.96165	AATGACACGATCACTCCC	hsa-miR-425		hsa-miR-425-3p
ILMN_3168643	0.046536	0.00942	2.8633	-3.2228	1.02337	CAAATTCGTATCTAGGGGAATA	hsa-miR-10a*		hsa-miR-10a-3p
ILMN_3168581	0.038815	0.00582	3.07593	-2.7675	1.05992	CCTTCTTGTATAAGCACTGTGC	hsa-miR-1248		hsa-miR-1248
ILMN_3167552	0.026252	0.00257	3.42967	-1.9857	1.06357	TACCCTGTAGATCCGAATT	hsa-miR-10a		hsa-miR-10a-5p
ILMN_3168257	0.007019	0.000251	4.41481	0.2773	1.10447	ATTCATTGCTGTCGGTGG	hsa-miR-181b		hsa-miR-181b-5p
ILMN_3167569	0.026252	0.00261	3.42226	-2.0023	1.11635	ATCAACAGACATTAATTGGG	hsa-miR-421		hsa-miR-421
ILMN_3167546	0.037604	0.00539	3.10914	-2.6953	1.13041	ACCTCCCCTGCAAACGT		HS_303_a	#N/A
ILMN_3167360	0.004344	0.000106	4.7796	1.1235	1.23312	TATTGCACTCGTCCCGG	hsa-miR-92b		hsa-miR-92b-3p
ILMN_3168710	0.004344	9.6e-05	4.82135	1.2202	1.38684	ATACGACCTGCTGCCTTTC	hsa-let-7d*		hsa-let-7d-3p
ILMN_3167422	0.008266	0.000343	4.28272	-0.0294	1.39194	TGAGGTAGTAAGTTGTATTGTT	hsa-miR-98		hsa-miR-98-5p
ILMN_3168563	0.028323	0.00332	3.31993	-2.2309	1.43012	AAGGAGCTTACAATCTAGCTGG	hsa-miR-708		hsa-miR-708-5p
ILMN_3168515	0.03166	0.00378	3.263	-2.3573	1.60163	AAGTCACTAGTGGTTCCGT	hsa-miR-224		hsa-miR-224-5p
ILMN_3168308	0.000922	1.13e-05	5.74617	3.331	2.13058	TAGGTAGTTTCCTGTTGTTG	hsa-miR-196b		hsa-miR-196b-5p
ILMN_3168571	0.000171	4.18e-07	7.26423	6.5929	2.18727	ATGGATTTTTGGAGCAG	hsa-miR-1246		hsa-miR-1246
ILMN_3167874	0.000209	1.53e-06	6.65158	5.3127	2.47807	TATGGCTTTTCATTCCTAT	hsa-miR-135b		hsa-miR-135b-5p

## Sheet: GSE26595-Norm-vs-Diff-all-gr
Table S4. Differentially expressed miRNAs among gastric cancer and normal gastric mucosa. ID represents probe specific ID, adj.P.Val represent statistical significance, adjusted for multiple tests according to Benjamini & Hochberg, of the comparison performed with limma 3.26.8 implemented in R. P. Value is the statistical significance resulted from the comparison not adjusted for multiple tests. …
ID	adj.P.Val	P.Value	t	B	logFC	SEQUENCE	miRNA_ID	SPOT_ID	Mirbase vers 21		Description logFC (log2 transformation)
ILMN_3167196	7.67e-12	1.87e-14	-12.3378	22.8802	-2.51571	TTCCCTTTGTCATCCTATG	hsa-miR-204		hsa-miR-204-5p		negative when miRNA expression is higher in control samples
ILMN_3168344	6.27e-05	1.53e-06	-5.75008	4.9251	-1.69132	ATTGCACGGTATCCATCT	hsa-miR-363		hsa-miR-363-3p		positive when miRNA expresison is higher in tumor samples
ILMN_3167837	0.00115	0.00011	-4.34569	0.7469	-1.62993	GGCAAGATGCTGGCATAG	hsa-miR-31		hsa-miR-31-5p
ILMN_3167344	0.0033	0.000418	-3.89016	-0.5439	-1.61549	CAGCATCAGTGATTTTGTT	hsa-miR-338-3p		hsa-miR-338-3p
ILMN_3167437	0.00446	0.000663	-3.72887	-0.9878	-1.55824	AGCAGCACACTGTGGTTT	hsa-miR-497		hsa-miR-497-5p
ILMN_3167944	0.000368	2.03e-05	-4.90599	2.39	-1.53576	CTGGCCCTCAAAGTCCCG	hsa-miR-193b		hsa-miR-193b-3p
ILMN_3167565	0.00023	9.52e-06	-5.15355	3.1287	-1.53224	AAGTGCTCATAGTGCAGG	hsa-miR-20b		hsa-miR-20b-5p
ILMN_3168314	0.00471	0.000767	-3.67766	-1.127	-1.50931	GTCCCCTTCAACCAGCTG	hsa-miR-133a		hsa-miR-133a-3p
ILMN_3168366	0.000502	3.18e-05	-4.75722	1.9492	-1.49373	CTGGCCTACAAAGTCCCA	hsa-miR-193a-3p		hsa-miR-193a-3p
ILMN_3168064	0.00299	0.000365	-3.93706	-0.4135	-1.49142	TAACACTGTCTGGTAAAGATG	hsa-miR-141		hsa-miR-141-3p
ILMN_3168830	8.47e-06	8.27e-08	-6.70446	7.8017	-1.46083	GACCGATTTCTCCTGGTG	hsa-miR-29c*		hsa-miR-29c-5p
ILMN_3167808	0.0338	0.00932	-2.7484	-3.4745	-1.44406	TACAGTACTGTGATAACTGAA	hsa-miR-101		hsa-miR-101-3p
ILMN_3167136	0.0392	0.0119	-2.65156	-3.6954	-1.23353	AGTGGTTTTACCCTATGGTA	hsa-miR-140-5p		hsa-miR-140-5p
ILMN_3168644	0.0191	0.00473	-3.01245	-2.8468	-1.20937	AACAAATCACAGTCTGCCATA	hsa-miR-7-1*		hsa-miR-7-1-3p
ILMN_3167193	0.00471	0.000731	-3.69485	-1.0804	-1.12649	GAGCTAAATGTGTGCTGG	hsa-miR-610		hsa-miR-610
ILMN_3168301	0.036	0.0105	-2.70228	-3.5804	-1.10539	CCCTGTCCTCCAGGAGCT	hsa-miR-339-5p		hsa-miR-339-5p
ILMN_3166940	0.000141	5.49e-06	-5.33355	3.6689	-1.01833	TATTGCTTAAGAATACGCG	hsa-miR-137		hsa-miR-137
ILMN_3168138	0.00865	0.0017	-3.39245	-1.886	-0.962281	GTAAACATCCTTGACTGGA	hsa-miR-30e		hsa-miR-30e-5p
ILMN_3167614	0.0183	0.00445	-3.03584	-2.7896	-0.955268	AACCGTTACCATTACTGAGT	hsa-miR-451		hsa-miR-451a
ILMN_3168764	0.00595	0.00104	-3.56834	-1.4214	-0.916665	GCAGTGCTGCATCTCTG	hsa-miR-143*		hsa-miR-143-5p
ILMN_3168073	0.00437	0.000639	-3.74184	-0.9524	-0.907342	CAAAGAATTCTCCTTTTGG	hsa-miR-186		hsa-miR-186-5p
ILMN_3167905	0.0375	0.0111	-2.67941	-3.6325	-0.898476	CTCTGGGCCCTTCCTCCA	hsa-miR-326		hsa-miR-326
ILMN_3168814	0.045	0.0144	-2.57187	-3.8733	-0.848295	TCCCACCGCTGCCACCC	hsa-miR-1280		N/A
ILMN_3168821	0.0167	0.004	-3.07674	-2.6888	-0.822252	TGACCACCCACCCCAC	hsa-miR-1234		hsa-miR-1234-3p
ILMN_3167461	0.00119	0.000116	-4.32759	0.6947	-0.766354	TCTCGCTGGGGCCTCC	hsa-miR-720		N/A
ILMN_3167455	0.000967	8.26e-05	-4.44072	1.022	-0.742964	GTAAACATCCTCGACTGGA	hsa-miR-30a		hsa-miR-30a-5p
ILMN_3167559	0.0485	0.0161	-2.52631	-3.9733	-0.735432	GCGGAAGGCGGAGCGGCGGA		HS_188	#N/A
ILMN_3167006	0.0117	0.00259	-3.23926	-2.2808	-0.715471	CTGGACTTGGAGTCAGAAG	hsa-miR-378		hsa-miR-378a-5p
ILMN_3168105	1.9e-05	3.71e-07	-6.21194	6.3203	-0.678848	TCAGTGCACTACAGAACTTT	hsa-miR-148a		hsa-miR-148a-3p
ILMN_3168628	0.0103	0.00214	-3.30937	-2.1013	-0.66873	ATCCCACCTCTGCCACCA	hsa-miR-1260		hsa-miR-1260a
ILMN_3166958	0.00865	0.00167	-3.4003	-1.8655	-0.662224	TGAGATGAAGCACTGTAGC	hsa-miR-143		hsa-miR-143-3p
ILMN_3167184	0.0177	0.00427	-3.05216	-2.7494	-0.661809	AAGTGCTGCGACATTTGA	hsa-miR-372		hsa-miR-372-3p
ILMN_3167553	0.000112	3.83e-06	-5.45126	4.0233	-0.641716	AGTGGGGAACCCTTCCAT	hsa-miR-491-5p		hsa-miR-491-5p
ILMN_3168574	0.00464	0.000702	-3.70904	-1.0418	-0.638656	AGGTGAGGTTCTTGGGAGCC	hsa-miR-125a-3p		hsa-miR-125a-3p
ILMN_3167643	0.00106	9.54e-05	-4.3923	0.8816	-0.616323	TAGCACCATTTGAAATCG	hsa-miR-29c		hsa-miR-29c-3p
ILMN_3168144	1.05e-05	1.28e-07	-6.55948	7.3668	-0.615828	AAGCAGCTGCCTCTGAG	hsa-miR-646		hsa-miR-646
ILMN_3167448	0.00141	0.000141	-4.25989	0.5001	-0.59494	TGTAAACATCCTACACTCAGC	hsa-miR-30b		hsa-miR-30b-5p
ILMN_3167396	0.00753	0.00141	-3.45978	-1.7095	-0.583557	CACTGCTCCTGGTGCTG		HS_71.1	#N/A
ILMN_3168816	0.0294	0.00783	-2.81762	-3.3134	-0.573661	TCCCTGTTCGGGCGCC	hsa-miR-1274b		N/A
ILMN_3168832	0.00471	0.000735	-3.69269	-1.0862	-0.56836	GAGCCCCTGTGCCGCCCCC	hsa-miR-1225-3p		hsa-miR-1225-3p
ILMN_3167801	0.045	0.0145	-2.57021	-3.8769	-0.56777	ACACTGTCTGGTAACGATGT	hsa-miR-200a		hsa-miR-200a-3p
ILMN_3168605	0.0167	0.00398	-3.0784	-2.6847	-0.549343	GCCTGGAAGCTGGAGC	hsa-miR-1254		hsa-miR-1254
ILMN_3167729	4.12e-06	3.02e-08	-7.03812	8.7975	-0.546924	TGTAAACATCCTACACTCTCA	hsa-miR-30c		hsa-miR-30c-5p
ILMN_3168864	1.33e-05	1.95e-07	-6.42206	6.9536	-0.53651	TGTTCATGTAGATGTTTAAGC	hsa-miR-1206		hsa-miR-1206
ILMN_3168315	0.0167	0.00394	-3.08255	-2.6744	-0.519467	CCAGATCCCCGCGCGGCCCCA		HS_166.1	#N/A
ILMN_3168373	0.000368	2.07e-05	-4.89973	2.3714	-0.496474	AGCGCTTCCCTTTGGAGC	hsa-miR-518d-3p		hsa-miR-518d-3p
ILMN_3168711	0.00027	1.25e-05	-5.06428	2.8617	-0.476515	ATACGGCCTCCTAGCTTTC	hsa-let-7e*		hsa-let-7e-3p
ILMN_3167049	0.00396	0.000541	-3.8005	-0.7917	-0.455352	GCTGCCTTGTGTTGATC		HS_153	#N/A
ILMN_3168803	0.000815	6.36e-05	-4.52759	1.2749	-0.445798	CAAAACTGAGGGGCATTT	hsa-miR-1323		hsa-miR-1323
ILMN_3168603	0.0113	0.00243	-3.26328	-2.2195	-0.425967	GCAGAAGCAGGGAGGTTC	hsa-miR-298		hsa-miR-298
ILMN_3168114	0.00115	0.00011	-4.34576	0.7471	-0.425216	TGCTTCCTTTCAGAGGGT	hsa-miR-516a-3p,hsa-miR-516b*		#N/A
ILMN_3167245	0.0361	0.0106	-2.69798	-3.5902	-0.418411	TGTGTCAATATGCGATGAT	hsa-miR-592		hsa-miR-592
ILMN_3167773	0.041	0.0127	-2.62401	-3.7573	-0.411009	AAGCTGCCAGTTGAAGAA	hsa-miR-22		hsa-miR-22-3p
ILMN_3168093	0.0194	0.00488	-3.00119	-2.8743	-0.397807	TGTCAGTGACTCCTGCC		HS_184	#N/A
ILMN_3167503	0.0033	0.000418	-3.88961	-0.5455	-0.375337	AGGGTGTTTCTCTCATCTC	hsa-miR-609		hsa-miR-609
ILMN_3166996	0.0319	0.00865	-2.77828	-3.4053	-0.373908	GAGTTGGCCATCTGAGTG	hsa-miR-571		hsa-miR-571
ILMN_3168618	0.0355	0.0102	-2.71138	-3.5596	-0.372579	TGAATGATGGGTTCTGACC	hsa-miR-1257		hsa-miR-1257
ILMN_3168739	0.0382	0.0114	-2.66829	-3.6577	-0.370521	CTTTCAGTCAGATGTTTGCTG	hsa-miR-30d*		hsa-miR-30d-3p
ILMN_3168153	0.0341	0.00973	-2.73122	-3.5141	-0.370312	CAGCAGAGTCCAGGCCT		HS_97	#N/A
ILMN_3168265	0.04	0.0122	-2.63888	-3.724	-0.351083	GACCCACTCTTGGTTTCC	hsa-miR-551a		hsa-miR-551a
ILMN_3168172	0.000827	6.65e-05	-4.51275	1.2316	-0.349562	TAGCACCATTTGAAATCAG	hsa-miR-29b		hsa-miR-29b-3p
ILMN_3167004	0.0471	0.0154	-2.54449	-3.9335	-0.334373	CTGTCCTAAGGTTGTTGA		HS_160	#N/A
ILMN_3167795	0.015	0.00344	-3.13331	-2.5481	-0.330671	GAGGCCGAGAAGGCAAC		HS_20	#N/A
ILMN_3167167	0.015	0.00346	-3.13063	-2.5548	-0.305211	TGATATGTTTGATATATTAGGT	hsa-miR-190		hsa-miR-190a-5p
ILMN_3168048	0.0191	0.00474	-3.01169	-2.8487	-0.277761	AGCCTGCCCGGCTCCT	hsa-miR-596		hsa-miR-596
ILMN_3168016	0.045	0.0144	-2.57344	-3.8698	-0.226498	AGGAGGAATTGGTGCTG		HS_279_a	#N/A
ILMN_3168748	0.0458	0.0149	-2.55904	-3.9015	-0.210464	CAGCAGAGAATAGGACTACGTC	hsa-miR-922		hsa-miR-922
ILMN_3167744	0.0277	0.00723	-2.84903	-3.2395	-0.202718	AGTGGAGGAGGAGGCGC		HS_25	#N/A
ILMN_3168409	0.0304	0.00816	2.80105	-3.3523	0.238139	TTCACAGTGGCTAAGTTCT	hsa-miR-27b		hsa-miR-27b-3p
ILMN_3166955	0.0341	0.00973	2.73118	-3.5142	0.300384	AGATCGACCGTGTTATATTC	hsa-miR-369-5p		hsa-miR-369-5p
ILMN_3168149	0.00471	0.000768	3.67733	-1.1279	0.310512	CTCTGTGCTGTGCGTAGT		HS_110	#N/A
ILMN_3168226	0.00216	0.000243	4.0769	-0.0209	0.318123	TCACATTGCCAGGGATTT	hsa-miR-23a		hsa-miR-23a-3p
ILMN_3167371	0.00385	0.000514	3.81774	-0.7442	0.334103	TAGCTTATCAGACTGATGTTG	hsa-miR-21		hsa-miR-21-5p
ILMN_3168576	0.0277	0.00723	2.84874	-3.2402	0.372199	ACAGTAGTCTGCACATTGGTTA	hsa-miR-199a-3p,hsa-miR-199b-3p		#N/A
ILMN_3168391	0.00922	0.00184	3.36354	-1.9612	0.375742	TATCAGAATCTCCAGGGG	hsa-miR-361-5p		hsa-miR-361-5p
ILMN_3168101	0.00569	0.000985	3.58925	-1.3654	0.383464	AGGCCCGCGGTGTGGAGCG		HS_149	#N/A
ILMN_3168389	0.0291	0.00768	2.82525	-3.2956	0.403257	TCCCTGAGACCCTAACTT	hsa-miR-125b		hsa-miR-125b-5p
ILMN_3168316	0.00176	0.000189	4.16115	0.218	0.410286	TGAGGTAGTAGTTTGTGCT	hsa-let-7i		hsa-let-7i-5p
ILMN_3168225	0.0341	0.00973	2.73147	-3.5135	0.416492	CAAAGAGGAAGGTCCCAT	hsa-miR-583		hsa-miR-583
ILMN_3167979	0.00753	0.00141	3.46111	-1.706	0.429757	GGAGAAATTATCCTTGGTGT	hsa-miR-539		hsa-miR-539-5p
ILMN_3168712	0.000681	4.98e-05	4.60881	1.5125	0.442193	CTCAGTAGCCAGTGTAGATCCT	hsa-miR-222*		hsa-miR-222-5p
ILMN_3167047	0.00723	0.00132	3.48419	-1.6451	0.445819	GGTGAGAGGCGGAGGAG		HS_139	#N/A
ILMN_3167592	0.000314	1.61e-05	4.98198	2.6161	0.46215	CTGGGAGGCGGTCGGTTC		HS_2	#N/A
ILMN_3168713	0.00471	0.000781	3.67133	-1.1442	0.493175	CTCATCTGCAAAGAAGTAAGTG	hsa-miR-452*		hsa-miR-452-3p
ILMN_3166971	0.04	0.0123	2.63743	-3.7272	0.510618	TTCAACGGGTATTTATTGAG	hsa-miR-95		hsa-miR-95-3p
ILMN_3167894	0.00537	0.000916	3.61496	-1.2963	0.522241	GAGAACTGAATTCCATAGGC	hsa-miR-146b-5p		hsa-miR-146b-5p
ILMN_3167952	0.0387	0.0116	2.66038	-3.6755	0.52673	GACCCACCCCTCTCCAC		HS_150	#N/A
ILMN_3166943	0.0202	0.00512	2.98236	-2.9201	0.576628	TGGGCGTATCTGTATGC	hsa-miR-585		hsa-miR-585-3p
ILMN_3168550	0.048	0.0158	2.53365	-3.9572	0.626235	AAATCTCTGCAGGCAAATG	hsa-miR-216b		hsa-miR-216b-5p
ILMN_3168478	0.00357	0.000461	3.85572	-0.6394	0.629601	TACAGTAGTCTGCACATTGG	hsa-miR-199a*:9.1		#N/A
ILMN_3168476	7.04e-05	1.89e-06	5.68129	4.7173	0.630624	ATTGCACTTGTCTCGGTC	hsa-miR-25		hsa-miR-25-3p
ILMN_3168513	0.0434	0.0136	2.59431	-3.8236	0.633875	TGAGGTAGTAGGTTGTATG	hsa-let-7c		hsa-let-7c-5p
ILMN_3167046	0.00102	8.99e-05	4.41207	0.9389	0.673304	ACAGCAGGCACAGACAGG	hsa-miR-214		hsa-miR-214-3p
ILMN_3167264	0.0127	0.00285	3.20391	-2.3705	0.687992	TAGTACCAGTACCTTGTGTTCA	hsa-miR-624*		hsa-miR-624-5p
ILMN_3168072	0.00404	0.000581	3.77532	-0.8608	0.693388	AGTAATTGTGGTTTTTGCC	hsa-miR-548d-5p		hsa-miR-548d-5p
ILMN_3167864	0.00234	0.000273	4.03646	-0.1349	0.727489	TTCACCACCTTCTCCACC	hsa-miR-197		hsa-miR-197-3p
ILMN_3168280	0.000295	1.44e-05	5.01814	2.7239	0.748827	AACATTCAACCTGTCGGT	hsa-miR-181c		hsa-miR-181c-5p
ILMN_3168836	0.0428	0.0133	2.6034	-3.8033	0.766551	TGAGTGTGTGTGTGTGAGTGT	hsa-miR-574-5p		hsa-miR-574-5p
ILMN_3168586	0.000432	2.63e-05	4.81986	2.1345	0.774899	TCAAACTGTGGGGGCAC	hsa-miR-371-5p		hsa-miR-371a-5p
ILMN_3168705	0.00671	0.00121	3.51569	-1.5616	0.782595	CTAGACTGAAGCTCCTTGAGG	hsa-miR-151-3p		hsa-miR-151a-3p
ILMN_3168017	0.0107	0.00228	3.28663	-2.1597	0.79104	GGCGAGGAGGCCCTTTA		HS_114	#N/A
ILMN_3168118	0.00471	0.000773	3.67495	-1.1344	0.82336	GGCGGGGGCAGGTGTGTG	hsa-miR-1228*		hsa-miR-1228-5p
ILMN_3168523	0.000102	3.22e-06	5.50732	4.1922	0.8519	AGCCGGGCGGAGGTGACTG		HS_126	#N/A
ILMN_3168212	0.00524	0.000882	3.62847	-1.26	0.85624	TAACAGTCTACAGCCATGG	hsa-miR-132		hsa-miR-132-3p
ILMN_3168393	0.000114	4.18e-06	5.42274	3.9374	0.869028	GACCATGGGTTCTCATTG	hsa-miR-591		hsa-miR-591
ILMN_3168750	0.0341	0.00968	2.73325	-3.5094	0.878198	GCATGGGTGGTTCAGTGG	hsa-miR-1308		N/A
ILMN_3167360	0.015	0.0034	3.13759	-2.5374	0.902634	TATTGCACTCGTCCCGG	hsa-miR-92b		hsa-miR-92b-3p
ILMN_3167991	0.0106	0.00221	3.29701	-2.1331	0.90331	TTAATATCGGACAACCATTG	hsa-miR-889		hsa-miR-889-3p
ILMN_3167546	0.00942	0.00191	3.3516	-1.9922	0.907769	ACCTCCCCTGCAAACGT		HS_303_a	#N/A
ILMN_3166986	0.000604	4.27e-05	4.66016	1.6632	0.909216	TATTGCACTTGTCCCGGC	hsa-miR-92a		hsa-miR-92a-3p
ILMN_3167152	0.00646	0.00115	3.53411	-1.5127	0.914436	TGGAGAGAAAGGCAGTTC	hsa-miR-185		hsa-miR-185-5p
ILMN_3168170	0.0114	0.00248	3.25461	-2.2417	0.916012	TTAATGCTAATCGTGATAGG	hsa-miR-155		hsa-miR-155-5p
ILMN_3166935	0.00396	0.00056	3.78804	-0.8259	0.928337	AACACACCTGGTTAACCTC	hsa-miR-329		hsa-miR-329-3p
ILMN_3167802	0.00865	0.00171	3.39155	-1.8883	0.93751	GGGAGCGGGAATGGATA		HS_94	#N/A
ILMN_3167178	0.00805	0.00153	3.4309	-1.7854	0.957247	ACTGCCCTAAGTGCTCCT	hsa-miR-18a*		hsa-miR-18a-3p
ILMN_3168380	0.0252	0.00645	2.89331	-3.1344	0.971903	TTGTGCTTGATCTAACCAT	hsa-miR-218		hsa-miR-218-5p
ILMN_3168025	0.0117	0.00259	3.23842	-2.283	0.97733	TGTGACTGGTTGACCAGA	hsa-miR-134		hsa-miR-134-5p
ILMN_3168581	0.0326	0.0089	2.7666	-3.4324	1.02192	CCTTCTTGTATAAGCACTGTGC	hsa-miR-1248		hsa-miR-1248
ILMN_3168257	0.00152	0.000157	4.2256	0.4019	1.11592	ATTCATTGCTGTCGGTGG	hsa-miR-181b		hsa-miR-181b-5p
ILMN_3167422	0.00299	0.000357	3.94407	-0.3939	1.13007	TGAGGTAGTAAGTTGTATTGTT	hsa-miR-98		hsa-miR-98-5p
ILMN_3167552	0.000967	8.06e-05	4.44882	1.0455	1.17466	TACCCTGTAGATCCGAATT	hsa-miR-10a		hsa-miR-10a-5p
ILMN_3168710	0.00152	0.000159	4.21996	0.3858	1.18961	ATACGACCTGCTGCCTTTC	hsa-let-7d*		hsa-let-7d-3p
ILMN_3167731	0.00396	0.000551	3.79401	-0.8095	1.20884	ATGACCTATGAATTGACAGAC	hsa-miR-215		hsa-miR-215-5p
ILMN_3167721	1.9e-05	3.57e-07	6.2244	6.3579	1.21415	AATGACACGATCACTCCC	hsa-miR-425		hsa-miR-425-3p
ILMN_3167759	0.000604	4e-05	4.68212	1.7278	1.34112	AACGCCTGTTCTTGCCA	hsa-miR-614		hsa-miR-614
ILMN_3167818	0.00234	0.000274	4.03512	-0.1387	1.37206	TCTTGGAGTAGGTCATTGG	hsa-miR-432		hsa-miR-432-5p
ILMN_3167287	0.000604	4.22e-05	4.66381	1.674	1.39056	ATTCTAATTTCTCCACGTCTT	hsa-miR-576-5p		hsa-miR-576-5p
ILMN_3168643	0.000432	2.6e-05	4.8246	2.1485	1.42375	CAAATTCGTATCTAGGGGAATA	hsa-miR-10a*		hsa-miR-10a-5p
ILMN_3168875	0.000784	5.93e-05	4.55115	1.3437	1.44999	TTGAGAAGGAGGCTGCTG	hsa-miR-1300		N/A
ILMN_3167488	0.00988	0.00202	3.32963	-2.0491	1.46937	CCAAGGAAGGCAGCAGG		HS_22.1	#N/A
ILMN_3168563	0.00385	0.000516	3.81644	-0.7478	1.47494	AAGGAGCTTACAATCTAGCTGG	hsa-miR-708		hsa-miR-708-5p
ILMN_3167569	2.62e-05	5.76e-07	6.06798	5.8857	1.51874	ATCAACAGACATTAATTGGG	hsa-miR-421		hsa-miR-421
ILMN_3168308	0.000264	1.16e-05	5.08881	2.935	1.77795	TAGGTAGTTTCCTGTTGTTG	hsa-miR-196b		hsa-miR-196b-5p
ILMN_3168571	2.74e-08	1.34e-10	8.89936	14.1548	1.95068	ATGGATTTTTGGAGCAG	hsa-miR-1246		hsa-miR-1246
ILMN_3168515	0.00199	0.000219	4.11232	0.0794	2.10153	AAGTCACTAGTGGTTCCGT	hsa-miR-224		hsa-miR-224-5p
ILMN_3167874	7.32e-05	2.14e-06	5.64011	4.5929	2.30775	TATGGCTTTTCATTCCTAT	hsa-miR-135b		hsa-miR-135b-5p

## Sheet: GSE26595-Norm-vs-Int-gr-1+2
Table S4. Differentially expressed miRNAs among gastric cancer and normal gastric mucosa. ID represents probe specific ID, adj.P.Val represent statistical significance, adjusted for multiple tests according to Benjamini & Hochberg, of the comparison performed with limma 3.26.8 implemented in R. P. Value is the statistical significance resulted from the comparison not adjusted for multiple tests. …
ID	adj.P.Val	P.Value	t	B	logFC	SEQUENCE	miRNA_ID	SPOT_ID	Mirbase vers 21		Description logFC (log2 transformation)
ILMN_3167196	1.24e-08	3.03e-11	-13.0885	15.987	-2.65416	TTCCCTTTGTCATCCTATG	hsa-miR-204		hsa-miR-204-5p		negative when miRNA expression is higher in control samples
ILMN_3168314	9.2e-05	1.79e-06	-6.6558	4.961	-2.42337	GTCCCCTTCAACCAGCTG	hsa-miR-133a		hsa-miR-133a-3p		positive when miRNA expresison is higher in tumor samples
ILMN_3168344	2.2e-06	1.61e-08	-9.0786	9.718	-2.40566	ATTGCACGGTATCCATCT	hsa-miR-363		hsa-miR-363-3p
ILMN_3167823	2.5e-05	3.05e-07	-7.5214	6.752	-2.39185	TATGGCTTTTTATTCCTATG	hsa-miR-135a		hsa-miR-135a-5p
ILMN_3167837	0.00509	0.000323	-4.3363	-0.252	-2.38113	GGCAAGATGCTGGCATAG	hsa-miR-31		hsa-miR-31-5p
ILMN_3167437	0.00041	1.3e-05	-5.7413	2.964	-2.23996	AGCAGCACACTGTGGTTT	hsa-miR-497		hsa-miR-497-5p
ILMN_3168830	4.11e-06	4.01e-08	-8.5777	8.8	-2.09043	GACCGATTTCTCCTGGTG	hsa-miR-29c*		hsa-miR-29c-5p
ILMN_3168213	0.0225	0.00357	-3.3018	-2.615	-1.97072	CCGTAGATCCGATCTTGT	hsa-miR-99a		hsa-miR-99a-5p
ILMN_3167565	0.000119	2.62e-06	-6.477	4.578	-1.72292	AAGTGCTCATAGTGCAGG	hsa-miR-20b		hsa-miR-20b-5p
ILMN_3167944	0.000415	1.42e-05	-5.7025	2.877	-1.59861	CTGGCCCTCAAAGTCCCG	hsa-miR-193b		hsa-miR-193b-3p
ILMN_3167136	0.0467	0.00969	-2.8604	-3.573	-1.49448	AGTGGTTTTACCCTATGGTA	hsa-miR-140-5p		hsa-miR-140-5p
ILMN_3167229	0.0183	0.00273	-3.4192	-2.353	-1.46455	TTTGTTCGTTCGGCTCGC	hsa-miR-375		hsa-miR-375
ILMN_3168366	0.00631	0.000477	-4.1686	-0.64	-1.39121	CTGGCCTACAAAGTCCCA	hsa-miR-193a-3p		hsa-miR-193a-3p
ILMN_3166992	0.0102	0.00104	-3.833	-1.414	-1.35008	TCTACAGTGCACGTGTCT	hsa-miR-139-5p		hsa-miR-139-5p
ILMN_3168757	0.0216	0.00336	-3.3282	-2.556	-1.20592	GGATTCCTGGAAATACTGTTCT	hsa-miR-145*		hsa-miR-145-3p
ILMN_3167193	0.00973	0.000926	-3.8848	-1.295	-1.15331	GAGCTAAATGTGTGCTGG	hsa-miR-610		hsa-miR-610
ILMN_3168138	0.0276	0.00452	-3.1995	-2.841	-1.12225	GTAAACATCCTTGACTGGA	hsa-miR-30e		hsa-miR-30e-5p
ILMN_3168073	0.0111	0.0013	-3.7389	-1.629	-1.07214	CAAAGAATTCTCCTTTTGG	hsa-miR-186		hsa-miR-186-5p
ILMN_3167455	0.000651	2.54e-05	-5.4415	2.289	-1.04213	GTAAACATCCTCGACTGGA	hsa-miR-30a		hsa-miR-30a-5p
ILMN_3168764	0.00191	0.000112	-4.7926	0.804	-1.01921	GCAGTGCTGCATCTCTG	hsa-miR-143*		hsa-miR-143-5p
ILMN_3167074	0.018	0.00264	-3.4339	-2.32	-0.96737	TGTGACAGATTGATAACTGAAA	hsa-miR-542-3p		hsa-miR-542-3p
ILMN_3168769	0.0297	0.00508	-3.1481	-2.954	-0.96541	TCCCTGTTCAGGCGCC	hsa-miR-1274a		N/A
ILMN_3167643	0.00062	2.27e-05	-5.4923	2.404	-0.96119	TAGCACCATTTGAAATCG	hsa-miR-29c		hsa-miR-29c-3p
ILMN_3166958	0.000258	6.29e-06	-6.0711	3.695	-0.92241	TGAGATGAAGCACTGTAGC	hsa-miR-143		hsa-miR-143-3p
ILMN_3166940	0.0411	0.00842	-2.9238	-3.438	-0.85088	TATTGCTTAAGAATACGCG	hsa-miR-137		hsa-miR-137
ILMN_3168297	0.018	0.00256	-3.4465	-2.292	-0.81159	TAATGCCCCTAAAAATCC	hsa-miR-365		hsa-miR-365a-3p
ILMN_3167773	0.018	0.00262	-3.4361	-2.315	-0.78365	AAGCTGCCAGTTGAAGAA	hsa-miR-22		hsa-miR-22-3p
ILMN_3168105	0.00191	0.000109	-4.8021	0.826	-0.73615	TCAGTGCACTACAGAACTTT	hsa-miR-148a		hsa-miR-148a-3p
ILMN_3168815	0.0129	0.00161	-3.6482	-1.836	-0.73418	CCCCCAGGTGTGATTCT	hsa-miR-361-3p		hsa-miR-361-3p
ILMN_3168497	0.00571	0.00039	-4.2547	-0.441	-0.63661	CAGTGCAATGTTAAAAGGG	hsa-miR-130a		hsa-miR-130a-3p
ILMN_3167191	0.0225	0.00362	-3.2959	-2.628	-0.6289	AGCAGCACAGAAATATTGG	hsa-miR-195		hsa-miR-195-5p
ILMN_3167501	0.0148	0.00191	-3.5731	-2.006	-0.58491	AGCTGGTGTTGTGAATC	hsa-miR-138		hsa-miR-138-5p
ILMN_3167729	0.0011	5.39e-05	-5.1103	1.534	-0.55635	TGTAAACATCCTACACTCTCA	hsa-miR-30c		hsa-miR-30c-5p
ILMN_3167553	0.0284	0.00478	-3.1748	-2.895	-0.55518	AGTGGGGAACCCTTCCAT	hsa-miR-491-5p		hsa-miR-491-5p
ILMN_3168816	0.0317	0.00564	-3.1017	-3.055	-0.49972	TCCCTGTTCGGGCGCC	hsa-miR-1274b		N/A
ILMN_3167456	0.0386	0.00763	-2.9676	-3.345	-0.46843	GTCCAGTTTTCCCAGGAAT	hsa-miR-145		hsa-miR-145-5p
ILMN_3168711	0.0138	0.00174	-3.6125	-1.917	-0.46734	ATACGGCCTCCTAGCTTTC	hsa-let-7e*		hsa-let-7e-3p
ILMN_3168172	0.00984	0.000984	-3.8586	-1.355	-0.46024	TAGCACCATTTGAAATCAG	hsa-miR-29b		hsa-miR-29b-3p
ILMN_3167049	0.011	0.00126	-3.7528	-1.597	-0.45993	GCTGCCTTGTGTTGATC		HS_153	#N/A
ILMN_3168103	0.00691	0.000539	-4.1161	-0.761	-0.45392	GTGCCTACTGAGCTGATATC	hsa-miR-189:9.1		#N/A
ILMN_3168144	0.018	0.00257	-3.4452	-2.295	-0.41318	AAGCAGCTGCCTCTGAG	hsa-miR-646		hsa-miR-646
ILMN_3167503	0.0281	0.00467	-3.1849	-2.873	-0.4113	AGGGTGTTTCTCTCATCTC	hsa-miR-609		hsa-miR-609
ILMN_3168748	0.04	0.0081	-2.941	-3.402	-0.39192	CAGCAGAGAATAGGACTACGTC	hsa-miR-922		hsa-miR-922
ILMN_3168477	0.0476	0.00999	-2.8466	-3.602	-0.34921	TATACAAGGGCAAGCTCTC	hsa-miR-381		hsa-miR-381-3p
ILMN_3168864	0.0381	0.00744	-2.9788	-3.321	-0.33374	TGTTCATGTAGATGTTTAAGC	hsa-miR-1206		hsa-miR-1206
ILMN_3168226	0.0178	0.00243	3.4701	-2.238	0.3186	TCACATTGCCAGGGATTT	hsa-miR-23a		hsa-miR-23a-3p
ILMN_3167060	0.0495	0.0106	2.8191	-3.66	0.32851	GCAGCACATCATGGTTTA	hsa-miR-15b		hsa-miR-15b-5p
ILMN_3167510	0.0323	0.00596	3.0773	-3.108	0.40549	AAAGTGCTTATAGTGCAGGT	hsa-miR-20a		hsa-miR-20a-5p
ILMN_3167371	0.00187	0.0001	4.8391	0.911	0.44545	TAGCTTATCAGACTGATGTTG	hsa-miR-21		hsa-miR-21-5p
ILMN_3168398	0.0355	0.00667	3.0275	-3.216	0.46823	AGAAGCTGGCGTTCGGAG		HS_186	#N/A
ILMN_3167047	0.0122	0.00145	3.6911	-1.738	0.49107	GGTGAGAGGCGGAGGAG		HS_139	#N/A
ILMN_3167769	0.00611	0.000442	4.201	-0.565	0.5081	AAAGTGCTGTTCGTGCAG	hsa-miR-93		hsa-miR-93-5p
ILMN_3167592	0.0216	0.00337	3.3274	-2.558	0.52589	CTGGGAGGCGGTCGGTTC		HS_2	#N/A
ILMN_3168713	0.00876	0.000769	3.9642	-1.112	0.57752	CTCATCTGCAAAGAAGTAAGTG	hsa-miR-452*		hsa-miR-452-3p
ILMN_3168476	0.00182	9.31e-05	4.872	0.987	0.59926	ATTGCACTTGTCTCGGTC	hsa-miR-25		hsa-miR-25-3p
ILMN_3168806	0.0355	0.00676	3.0214	-3.229	0.60374	CACAGTGAACCGGTCTCTT	hsa-miR-128		hsa-miR-128-3p
ILMN_3167759	0.0102	0.00112	3.8046	-1.479	0.6186	AACGCCTGTTCTTGCCA	hsa-miR-614		hsa-miR-614
ILMN_3167952	0.0314	0.00543	3.1181	-3.019	0.66765	GACCCACCCCTCTCCAC		HS_150	#N/A
ILMN_3167991	0.0315	0.00554	3.1095	-3.038	0.68054	TTAATATCGGACAACCATTG	hsa-miR-889		hsa-miR-889-3p
ILMN_3168550	0.0102	0.00112	3.8023	-1.484	0.74926	AAATCTCTGCAGGCAAATG	hsa-miR-216b		hsa-miR-216b-5p
ILMN_3167152	0.0216	0.00338	3.3262	-2.561	0.80711	TGGAGAGAAAGGCAGTTC	hsa-miR-185		hsa-miR-185-5p
ILMN_3168523	0.0122	0.00149	3.6793	-1.765	0.81344	AGCCGGGCGGAGGTGACTG		HS_126	#N/A
ILMN_3168393	0.0323	0.00599	3.0749	-3.113	0.81711	GACCATGGGTTCTCATTG	hsa-miR-591		hsa-miR-591
ILMN_3168586	0.000265	7.64e-06	5.982	3.499	0.85092	TCAAACTGTGGGGGCAC	hsa-miR-371-5p		hsa-miR-371a-5p
ILMN_3168677	0.00364	0.000222	4.4964	0.119	0.85408	AGTGGGGCTGCTGTTATC	hsa-miR-194*		hsa-miR-194-3p
ILMN_3168668	0.0323	0.00597	3.0767	-3.109	0.85693	CATCTTACTGGGCAGCATT	hsa-miR-200b*		hsa-miR-200b-5p
ILMN_3168072	0.00876	0.000736	3.9831	-1.069	0.89732	AGTAATTGTGGTTTTTGCC	hsa-miR-548d-5p		hsa-miR-548d-5p
ILMN_3167802	0.00611	0.000447	4.1966	-0.575	0.93912	GGGAGCGGGAATGGATA		HS_94	#N/A
ILMN_3168875	0.00984	0.000974	3.8628	-1.345	0.95572	TTGAGAAGGAGGCTGCTG	hsa-miR-1300		N/A
ILMN_3168582	0.048	0.0102	2.8382	-3.619	0.97971	GCCCTTCCCCCCCTTCTT	hsa-miR-1249		hsa-miR-1249-3p
ILMN_3167546	0.00742	0.000597	4.0727	-0.862	0.99676	ACCTCCCCTGCAAACGT		HS_303_a	#N/A
ILMN_3168681	0.0398	0.00796	2.9487	-3.385	1.00069	CACTGTGGGTACTTGCTGC	hsa-miR-106b*		hsa-miR-106b-3p
ILMN_3167488	0.0156	0.00209	3.5354	-2.091	1.00377	CCAAGGAAGGCAGCAGG		HS_22.1	#N/A
ILMN_3167864	0.00876	0.000749	3.9754	-1.086	1.02192	TTCACCACCTTCTCCACC	hsa-miR-197		hsa-miR-197-3p
ILMN_3166986	0.00104	4.59e-05	5.181	1.696	1.0384	TATTGCACTTGTCCCGGC	hsa-miR-92a		hsa-miR-92a-3p
ILMN_3167721	0.001	4.17e-05	5.2231	1.793	1.09564	AATGACACGATCACTCCC	hsa-miR-425		hsa-miR-425-3p
ILMN_3167422	0.0156	0.00206	3.5402	-2.081	1.1974	TGAGGTAGTAAGTTGTATTGTT	hsa-miR-98		hsa-miR-98-5p
ILMN_3167360	0.00537	0.000354	4.2966	-0.344	1.24616	TATTGCACTCGTCCCGG	hsa-miR-92b		hsa-miR-92b-3p
ILMN_3168643	0.00922	0.000855	3.919	-1.216	1.26122	CAAATTCGTATCTAGGGGAATA	hsa-miR-10a*		hsa-miR-10a-3p
ILMN_3167569	0.00105	4.88e-05	5.1535	1.633	1.2655	ATCAACAGACATTAATTGGG	hsa-miR-421		hsa-miR-421
ILMN_3167731	0.0102	0.0011	3.812	-1.462	1.31561	ATGACCTATGAATTGACAGAC	hsa-miR-215		hsa-miR-215-5p
ILMN_3167178	0.00918	0.000829	3.9321	-1.186	1.40929	ACTGCCCTAAGTGCTCCT	hsa-miR-18a*		hsa-miR-18a-3p
ILMN_3167287	0.0107	0.0012	3.7735	-1.55	1.42909	ATTCTAATTTCTCCACGTCTT	hsa-miR-576-5p		hsa-miR-576-5p
ILMN_3168515	0.0361	0.00695	3.0088	-3.256	1.68864	AAGTCACTAGTGGTTCCGT	hsa-miR-224		hsa-miR-224-5p
ILMN_3168710	0.000265	7.75e-06	5.9757	3.485	1.71515	ATACGACCTGCTGCCTTTC	hsa-let-7d*		hsa-let-7d-3p
ILMN_3168571	8.4e-05	1.23e-06	6.8365	5.343	1.97336	ATGGATTTTTGGAGCAG	hsa-miR-1246		hsa-miR-1246
ILMN_3168308	9.2e-05	1.66e-06	6.6937	5.041	2.44867	TAGGTAGTTTCCTGTTGTTG	hsa-miR-196b		hsa-miR-196b-5p
ILMN_3167874	4.96e-07	2.42e-09	10.1805	11.624	2.81949	TATGGCTTTTCATTCCTAT	hsa-miR-135b		hsa-miR-135b-5p

## Sheet: GSE26595-Norm-vs-Int-gr-3+4
Table S4. Differentially expressed miRNAs among gastric cancer and normal gastric mucosa. ID represents probe specific ID, adj.P.Val represent statistical significance, adjusted for multiple tests according to Benjamini & Hochberg, of the comparison performed with limma 3.26.8 implemented in R. P. Value is the statistical significance resulted from the comparison not adjusted for multiple tests. …
ID	adj.P.Val	P.Value	t	B	logFC	SEQUENCE	miRNA_ID	SPOT_ID	Mirbase vers 21		Description logFC (log2 transformation)
ILMN_3167196	0.000922	1.35e-05	-5.66921	3.1581	-2.12996	TTCCCTTTGTCATCCTATG	hsa-miR-204		hsa-miR-204-5p		negative when miRNA expression is higher in control samples
ILMN_3168344	0.004438	0.000124	-4.7111	0.9649	-1.8916	ATTGCACGGTATCCATCT	hsa-miR-363		hsa-miR-363-3p		positive when miRNA expresison is higher in tumor samples
ILMN_3167837	0.007792	0.000304	-4.3332	0.0878	-1.79634	GGCAAGATGCTGGCATAG	hsa-miR-31		hsa-miR-31-5p
ILMN_3168830	0.000176	8.58e-07	-6.92132	5.8827	-1.62759	GACCGATTTCTCCTGGTG	hsa-miR-29c*		hsa-miR-29c-5p
ILMN_3167437	0.026252	0.00269	-3.40994	-2.0299	-1.54759	AGCAGCACACTGTGGTTT	hsa-miR-497		hsa-miR-497-5p
ILMN_3168366	0.002264	4.42e-05	-5.15364	1.986	-1.53045	CTGGCCTACAAAGTCCCA	hsa-miR-193a-3p		hsa-miR-193a-3p
ILMN_3167344	0.039562	0.00627	-3.04308	-2.8386	-1.4822	CAGCATCAGTGATTTTGTT	hsa-miR-338-3p		hsa-miR-338-3p
ILMN_3167565	0.019042	0.00153	-3.64979	-1.4878	-1.3606	AAGTGCTCATAGTGCAGG	hsa-miR-20b		hsa-miR-20b-5p
ILMN_3168064	0.008542	0.000458	-4.1601	-0.3137	-1.31748	TAACACTGTCTGGTAAAGATG	hsa-miR-141		hsa-miR-141-3p
ILMN_3167193	0.008542	0.000427	-4.19014	-0.2441	-1.25357	GAGCTAAATGTGTGCTGG	hsa-miR-610		hsa-miR-610
ILMN_3167614	0.033178	0.00412	-3.22628	-2.4384	-1.13958	AACCGTTACCATTACTGAGT	hsa-miR-451		hsa-miR-451a
ILMN_3168138	0.027507	0.00301	-3.36216	-2.1368	-1.13619	GTAAACATCCTTGACTGGA	hsa-miR-30e		hsa-miR-30e-5p
ILMN_3167006	0.001403	2.4e-05	-5.4181	2.5902	-1.04254	CTGGACTTGGAGTCAGAAG	hsa-miR-378		hsa-miR-378a-5p
ILMN_3168073	0.010443	0.000637	-4.02141	-0.6346	-1.02363	CAAAGAATTCTCCTTTTGG	hsa-miR-186		hsa-miR-186-5p
ILMN_3166992	0.044386	0.00828	-2.92059	-3.1014	-1.0063	TCTACAGTGCACGTGTCT	hsa-miR-139-5p		hsa-miR-139-5p
ILMN_3168786	0.027507	0.00302	-3.36027	-2.141	-1.00575	CCACAGGGTAGAACCACG	hsa-miR-140-3p		hsa-miR-140-3p
ILMN_3167643	0.010443	0.000617	-4.03475	-0.6038	-0.93503	TAGCACCATTTGAAATCG	hsa-miR-29c		hsa-miR-29c-3p
ILMN_3167870	0.026252	0.00268	-3.41169	-2.026	-0.89452	ACTGCAGTGAAGGCACTT	hsa-miR-17*		hsa-miR-17-3p
ILMN_3167455	0.009909	0.000556	-4.07875	-0.5021	-0.85611	GTAAACATCCTCGACTGGA	hsa-miR-30a		hsa-miR-30a-5p
ILMN_3168105	0.000922	1.28e-05	-5.69121	3.2076	-0.80889	TCAGTGCACTACAGAACTTT	hsa-miR-148a		hsa-miR-148a-3p
ILMN_3168764	0.045238	0.00904	-2.8819	-3.1835	-0.78278	GCAGTGCTGCATCTCTG	hsa-miR-143*		hsa-miR-143-5p
ILMN_3168815	0.044436	0.00852	-2.90793	-3.1283	-0.74917	CCCCCAGGTGTGATTCT	hsa-miR-361-3p		hsa-miR-361-3p
ILMN_3168091	0.043041	0.00777	-2.94889	-3.0411	-0.72895	ACCCATTGCATATCGGA	hsa-miR-660		hsa-miR-660-5p
ILMN_3167745	0.034962	0.00452	-3.18606	-2.527	-0.67308	ATCCCTTGCATGGTGGAG	hsa-miR-188-5p		hsa-miR-188-5p
ILMN_3168769	0.040524	0.00682	-3.0063	-2.918	-0.66525	TCCCTGTTCAGGCGCC	hsa-miR-1274a		N/A
ILMN_3166958	0.038815	0.00589	-3.07027	-2.7797	-0.65875	TGAGATGAAGCACTGTAGC	hsa-miR-143		hsa-miR-143-3p
ILMN_3167773	0.037604	0.00528	-3.11876	-2.6743	-0.63998	AAGCTGCCAGTTGAAGAA	hsa-miR-22		hsa-miR-22-3p
ILMN_3168497	0.04657	0.00954	-2.85764	-3.2347	-0.63354	CAGTGCAATGTTAAAAGGG	hsa-miR-130a		hsa-miR-130a-3p
ILMN_3167553	0.016967	0.00128	-3.72689	-1.3119	-0.58763	AGTGGGGAACCCTTCCAT	hsa-miR-491-5p		hsa-miR-491-5p
ILMN_3168144	0.005247	0.000166	-4.58808	0.6795	-0.5269	AAGCAGCTGCCTCTGAG	hsa-miR-646		hsa-miR-646
ILMN_3168574	0.049008	0.0103	-2.82435	-3.3048	-0.52363	AGGTGAGGTTCTTGGGAGCC	hsa-miR-125a-3p		hsa-miR-125a-3p
ILMN_3168172	0.040524	0.0067	-3.01386	-2.9017	-0.50325	TAGCACCATTTGAAATCAG	hsa-miR-29b		hsa-miR-29b-3p
ILMN_3168747	0.035455	0.00467	-3.17186	-2.5581	-0.50178	GATGATGCTGCTGATGC	hsa-miR-1322		hsa-miR-1322
ILMN_3167461	0.045238	0.00905	-2.88129	-3.1848	-0.46505	TCTCGCTGGGGCCTCC	hsa-miR-720		N/A
ILMN_3168739	0.042164	0.0073	-2.97625	-2.9825	-0.46304	CTTTCAGTCAGATGTTTGCTG	hsa-miR-30d*		hsa-miR-30d-3p
ILMN_3167505	0.026252	0.00258	-3.42802	-1.9894	-0.45312	GCGGAGGAGCGGATGGCA		HS_78	#N/A
ILMN_3167729	0.008542	0.000428	-4.18871	-0.2474	-0.44526	TGTAAACATCCTACACTCTCA	hsa-miR-30c		hsa-miR-30c-5p
ILMN_3168864	0.007019	0.000257	-4.40454	0.2535	-0.44188	TGTTCATGTAGATGTTTAAGC	hsa-miR-1206		hsa-miR-1206
ILMN_3167049	0.011781	0.000786	-3.93245	-0.8399	-0.44151	GCTGCCTTGTGTTGATC		HS_153	#N/A
ILMN_3168803	0.011781	0.000805	-3.92269	-0.8624	-0.43467	CAAAACTGAGGGGCATTT	hsa-miR-1323		hsa-miR-1323
ILMN_3168153	0.044436	0.00856	-2.90579	-3.1328	-0.36441	CAGCAGAGTCCAGGCCT		HS_97	#N/A
ILMN_3167448	0.038815	0.00606	-3.05823	-2.8058	-0.35331	TGTAAACATCCTACACTCAGC	hsa-miR-30b		hsa-miR-30b-5p
ILMN_3168711	0.047679	0.00988	-2.84186	-3.268	-0.33377	ATACGGCCTCCTAGCTTTC	hsa-let-7e*		hsa-let-7e-3p
ILMN_3166955	0.041123	0.00702	2.99352	-2.9455	0.285	AGATCGACCGTGTTATATTC	hsa-miR-369-5p		hsa-miR-369-5p
ILMN_3168409	0.042596	0.00757	2.96007	-3.0172	0.2917	TTCACAGTGGCTAAGTTCT	hsa-miR-27b		hsa-miR-27b-3p
ILMN_3168712	0.037604	0.00541	3.10766	-2.6985	0.31712	CTCAGTAGCCAGTGTAGATCCT	hsa-miR-222*		hsa-miR-222-5p
ILMN_3168226	0.026252	0.00249	3.44237	-1.9572	0.31908	TCACATTGCCAGGGATTT	hsa-miR-23a		hsa-miR-23a-3p
ILMN_3168101	0.038815	0.00574	3.08166	-2.755	0.33883	AGGCCCGCGGTGTGGAGCG		HS_149	#N/A
ILMN_3167592	0.033178	0.00413	3.22544	-2.4403	0.34499	CTGGGAGGCGGTCGGTTC		HS_2	#N/A
ILMN_3168576	0.034962	0.00444	3.19356	-2.5105	0.34664	ACAGTAGTCTGCACATTGGTTA	hsa-miR-199a-3p,hsa-miR-199b-3p		hsa-miR-199b-3p
ILMN_3168389	0.014276	0.00101	3.82666	-1.0833	0.41806	TCCCTGAGACCCTAACTT	hsa-miR-125b		hsa-miR-125b-5p
ILMN_3168316	0.008542	0.000451	4.16738	-0.2968	0.49266	TGAGGTAGTAGTTTGTGCT	hsa-let-7i		hsa-let-7i-5p
ILMN_3168393	0.040524	0.00663	3.01903	-2.8905	0.49507	GACCATGGGTTCTCATTG	hsa-miR-591		hsa-miR-591
ILMN_3167189	0.043652	0.00799	2.93671	-3.0671	0.52672	TGAGGTAGTAGATTGTATAGT	hsa-let-7f		hsa-let-7f-5p
ILMN_3167046	0.042596	0.00758	2.95949	-3.0184	0.53637	ACAGCAGGCACAGACAGG	hsa-miR-214		hsa-miR-214-3p
ILMN_3167769	0.008542	0.000377	4.242	-0.1238	0.55325	AAAGTGCTGTTCGTGCAG	hsa-miR-93		hsa-miR-93-5p
ILMN_3168523	0.040524	0.00681	3.00714	-2.9162	0.55432	AGCCGGGCGGAGGTGACTG		HS_126	#N/A
ILMN_3168713	0.044386	0.00834	2.91767	-3.1076	0.55684	CTCATCTGCAAAGAAGTAAGTG	hsa-miR-452*		hsa-miR-452-3p
ILMN_3168478	0.019042	0.00151	3.65746	-1.4703	0.58233	TACAGTAGTCTGCACATTGG	hsa-miR-199a*:9.1		hsa-miR-199a-3p
ILMN_3168476	0.028323	0.0033	3.32158	-2.2273	0.61228	ATTGCACTTGTCTCGGTC	hsa-miR-25		hsa-miR-25-3p
ILMN_3168280	0.027889	0.00313	3.3449	-2.1753	0.62993	AACATTCAACCTGTCGGT	hsa-miR-181c		hsa-miR-181c-5p
ILMN_3168586	0.004438	0.00013	4.69305	0.923	0.65827	TCAAACTGTGGGGGCAC	hsa-miR-371-5p		hsa-miR-371a-5p
ILMN_3167759	0.035591	0.00477	3.16222	-2.5793	0.71527	AACGCCTGTTCTTGCCA	hsa-miR-614		hsa-miR-614
ILMN_3167864	0.016967	0.00128	3.72529	-1.3156	0.75311	TTCACCACCTTCTCCACC	hsa-miR-197		hsa-miR-197-3p
ILMN_3166986	0.027507	0.00291	3.37547	-2.1071	0.83497	TATTGCACTTGTCCCGGC	hsa-miR-92a		hsa-miR-92a-3p
ILMN_3167755	0.019469	0.00161	3.62769	-1.5381	0.90528	TTTGGCAATGGTAGAACTC	hsa-miR-182		hsa-miR-182-5p
ILMN_3167991	0.022789	0.002	3.53632	-1.7453	0.9137	TTAATATCGGACAACCATTG	hsa-miR-889		hsa-miR-889-3p
ILMN_3168749	0.038815	0.006	3.06217	-2.7973	0.92661	GCAGTCCATGGGCATATAC	hsa-miR-455-3p		hsa-miR-455-3p
ILMN_3168681	0.036991	0.00505	3.13758	-2.6332	0.94675	CACTGTGGGTACTTGCTGC	hsa-miR-106b*		hsa-miR-106b-3p
ILMN_3168875	0.045204	0.00882	2.8926	-3.1608	0.95178	TTGAGAAGGAGGCTGCTG	hsa-miR-1300		N/A
ILMN_3167488	0.019563	0.00167	3.61331	-1.5708	0.95296	CCAAGGAAGGCAGCAGG		HS_22.1	#N/A
ILMN_3167721	0.011781	0.00076	3.94694	-0.8065	0.96165	AATGACACGATCACTCCC	hsa-miR-425		hsa-miR-425-3p
ILMN_3168643	0.046536	0.00942	2.8633	-3.2228	1.02337	CAAATTCGTATCTAGGGGAATA	hsa-miR-10a*		hsa-miR-10a-3p
ILMN_3168581	0.038815	0.00582	3.07593	-2.7675	1.05992	CCTTCTTGTATAAGCACTGTGC	hsa-miR-1248		hsa-miR-1248
ILMN_3167552	0.026252	0.00257	3.42967	-1.9857	1.06357	TACCCTGTAGATCCGAATT	hsa-miR-10a		hsa-miR-10a-5p
ILMN_3168257	0.007019	0.000251	4.41481	0.2773	1.10447	ATTCATTGCTGTCGGTGG	hsa-miR-181b		hsa-miR-181b-5p
ILMN_3167569	0.026252	0.00261	3.42226	-2.0023	1.11635	ATCAACAGACATTAATTGGG	hsa-miR-421		hsa-miR-421
ILMN_3167546	0.037604	0.00539	3.10914	-2.6953	1.13041	ACCTCCCCTGCAAACGT		HS_303_a	#N/A
ILMN_3167360	0.004344	0.000106	4.7796	1.1235	1.23312	TATTGCACTCGTCCCGG	hsa-miR-92b		hsa-miR-92b-3p
ILMN_3168710	0.004344	9.6e-05	4.82135	1.2202	1.38684	ATACGACCTGCTGCCTTTC	hsa-let-7d*		hsa-let-7d-3p
ILMN_3167422	0.008266	0.000343	4.28272	-0.0294	1.39194	TGAGGTAGTAAGTTGTATTGTT	hsa-miR-98		hsa-miR-98-5p
ILMN_3168563	0.028323	0.00332	3.31993	-2.2309	1.43012	AAGGAGCTTACAATCTAGCTGG	hsa-miR-708		hsa-miR-708-5p
ILMN_3168515	0.03166	0.00378	3.263	-2.3573	1.60163	AAGTCACTAGTGGTTCCGT	hsa-miR-224		hsa-miR-224-5p
ILMN_3168308	0.000922	1.13e-05	5.74617	3.331	2.13058	TAGGTAGTTTCCTGTTGTTG	hsa-miR-196b		hsa-miR-196b-5p
ILMN_3168571	0.000171	4.18e-07	7.26423	6.5929	2.18727	ATGGATTTTTGGAGCAG	hsa-miR-1246		hsa-miR-1246
ILMN_3167874	0.000209	1.53e-06	6.65158	5.3127	2.47807	TATGGCTTTTCATTCCTAT	hsa-miR-135b		hsa-miR-135b-5p

## Sheet: GSE26595-Norm-vs-intestinal
Table S4. Differentially expressed miRNAs among gastric cancer and normal gastric mucosa. ID represents probe specific ID, adj.P.Val represent statistical significance, adjusted for multiple tests according to Benjamini & Hochberg, of the comparison performed with limma 3.26.8 implemented in R. P. Value is the statistical significance resulted from the comparison not adjusted for multiple tests. …
ID	adj.P.Val	P.Value	t	B	logFC	SEQUENCE	miRNA_ID	SPOT_ID	Mirbase vers 21	Mirbase vers 21	Description logFC (log2 transformation)
ILMN_3167196	7.19e-07	5.26e-09	-7.90103	10.5906	-2.38066	TTCCCTTTGTCATCCTATG	hsa-miR-204		hsa-miR-204-5p		negative when miRNA expression is higher in control samples
ILMN_3168344	4.35e-05	5.33e-07	-6.25155	6.0191	-2.13746	ATTGCACGGTATCCATCT	hsa-miR-363		hsa-miR-363-3p		positive when miRNA expresison is higher in tumor samples
ILMN_3167837	0.0031	0.000202	-4.19697	0.1924	-2.07602	GGCAAGATGCTGGCATAG	hsa-miR-31		hsa-miR-31-5p
ILMN_3167437	0.00283	0.000145	-4.31297	0.5126	-1.87872	AGCAGCACACTGTGGTTT	hsa-miR-497		hsa-miR-497-5p
ILMN_3168830	1.75e-06	1.71e-08	-7.47044	9.4237	-1.84895	GACCGATTTCTCCTGGTG	hsa-miR-29c*		hsa-miR-29c-5p
ILMN_3168314	0.00797	0.000719	-3.74312	-1.0342	-1.80456	GTCCCCTTCAACCAGCTG	hsa-miR-133a		hsa-miR-133a-3p
ILMN_3167823	0.00901	0.000835	-3.68871	-1.1779	-1.66114	TATGGCTTTTTATTCCTATG	hsa-miR-135a		hsa-miR-135a-5p
ILMN_3167565	0.000744	2.36e-05	-4.94391	2.2861	-1.53388	AAGTGCTCATAGTGCAGG	hsa-miR-20b		hsa-miR-20b-5p
ILMN_3167136	0.0339	0.00678	-2.89565	-3.159	-1.488	AGTGGTTTTACCCTATGGTA	hsa-miR-140-5p		hsa-miR-140-5p
ILMN_3168366	0.00067	1.8e-05	-5.03741	2.5521	-1.46385	CTGGCCTACAAAGTCCCA	hsa-miR-193a-3p		hsa-miR-193a-3p
ILMN_3167944	0.00587	0.000487	-3.88378	-0.6591	-1.28377	CTGGCCCTCAAAGTCCCG	hsa-miR-193b		hsa-miR-193b-3p
ILMN_3167193	0.00324	0.000229	-4.15273	0.0709	-1.20562	GAGCTAAATGTGTGCTGG	hsa-miR-610		hsa-miR-610
ILMN_3166992	0.0131	0.00141	-3.49645	-1.6787	-1.17071	TCTACAGTGCACGTGTCT	hsa-miR-139-5p		hsa-miR-139-5p
ILMN_3168138	0.0155	0.00224	-3.32429	-2.117	-1.12952	GTAAACATCCTTGACTGGA	hsa-miR-30e		hsa-miR-30e-5p
ILMN_3168064	0.0288	0.00519	-3.00094	-2.9102	-1.0519	TAACACTGTCTGGTAAAGATG	hsa-miR-141		hsa-miR-141-3p
ILMN_3168073	0.00553	0.000445	-3.91628	-0.5718	-1.04683	CAAAGAATTCTCCTTTTGG	hsa-miR-186		hsa-miR-186-5p
ILMN_3167643	0.00106	3.63e-05	-4.79506	1.864	-0.947539	TAGCACCATTTGAAATCG	hsa-miR-29c		hsa-miR-29c-3p
ILMN_3167455	0.00116	4.23e-05	-4.74199	1.7139	-0.94508	GTAAACATCCTCGACTGGA	hsa-miR-30a		hsa-miR-30a-5p
ILMN_3168786	0.0242	0.00414	-3.08946	-2.6973	-0.943489	CCACAGGGTAGAACCACG	hsa-miR-140-3p		hsa-miR-140-3p
ILMN_3168764	0.00761	0.000652	-3.7784	-0.9406	-0.895856	GCAGTGCTGCATCTCTG	hsa-miR-143*		hsa-miR-143-5p
ILMN_3167074	0.0306	0.00575	-2.961	-3.0052	-0.867384	TGTGACAGATTGATAACTGAAA	hsa-miR-542-3p		hsa-miR-542-3p
ILMN_3168769	0.0255	0.00441	-3.06462	-2.7574	-0.808804	TCCCTGTTCAGGCGCC	hsa-miR-1274a		N/A
ILMN_3166958	0.0031	0.000192	-4.2143	0.24	-0.784847	TGAGATGAAGCACTGTAGC	hsa-miR-143		hsa-miR-143-3p
ILMN_3168105	0.000224	4.53e-06	-5.51184	3.9074	-0.774104	TCAGTGCACTACAGAACTTT	hsa-miR-148a		hsa-miR-148a-3p
ILMN_3168815	0.0167	0.00264	-3.26103	-2.2754	-0.742	CCCCCAGGTGTGATTCT	hsa-miR-361-3p		hsa-miR-361-3p
ILMN_3167006	0.0155	0.00224	-3.32436	-2.1168	-0.732534	CTGGACTTGGAGTCAGAAG	hsa-miR-378		hsa-miR-378a-5p
ILMN_3167773	0.0155	0.00217	-3.33572	-2.0882	-0.708694	AAGCTGCCAGTTGAAGAA	hsa-miR-22		hsa-miR-22-3p
ILMN_3167905	0.0484	0.0112	-2.69221	-3.6246	-0.667602	CTCTGGGCCCTTCCTCCA	hsa-miR-326		hsa-miR-326
ILMN_3168497	0.0124	0.00127	-3.53606	-1.5764	-0.635005	CAGTGCAATGTTAAAAGGG	hsa-miR-130a		hsa-miR-130a-3p
ILMN_3167553	0.0053	0.000401	-3.95339	-0.4717	-0.572111	AGTGGGGAACCCTTCCAT	hsa-miR-491-5p		hsa-miR-491-5p
ILMN_3167729	0.000566	1.38e-05	-5.12846	2.8116	-0.49839	TGTAAACATCCTACACTCTCA	hsa-miR-30c		hsa-miR-30c-5p
ILMN_3168172	0.0132	0.00145	-3.48552	-1.7068	-0.482684	TAGCACCATTTGAAATCAG	hsa-miR-29b		hsa-miR-29b-3p
ILMN_3168747	0.048	0.011	-2.70155	-3.6037	-0.475381	GATGATGCTGCTGATGC	hsa-miR-1322		hsa-miR-1322
ILMN_3168144	0.00129	5.04e-05	-4.68143	1.543	-0.472511	AAGCAGCTGCCTCTGAG	hsa-miR-646		hsa-miR-646
ILMN_3167461	0.0408	0.00887	-2.78792	-3.4081	-0.468462	TCTCGCTGGGGCCTCC	hsa-miR-720		N/A
ILMN_3167049	0.00172	8.4e-05	-4.50382	1.0441	-0.450318	GCTGCCTTGTGTTGATC		HS_153	#N/A
ILMN_3168711	0.0102	0.000993	-3.62581	-1.3429	-0.397651	ATACGGCCTCCTAGCTTTC	hsa-let-7e*		hsa-let-7e-3p
ILMN_3167503	0.0241	0.00406	-3.09707	-2.6788	-0.392301	AGGGTGTTTCTCTCATCTC	hsa-miR-609		hsa-miR-609
ILMN_3168803	0.00761	0.000668	-3.76985	-0.9633	-0.391932	CAAAACTGAGGGGCATTT	hsa-miR-1323		hsa-miR-1323
ILMN_3168864	0.0031	0.000183	-4.23105	0.2862	-0.390162	TGTTCATGTAGATGTTTAAGC	hsa-miR-1206		hsa-miR-1206
ILMN_3167448	0.0256	0.00449	-3.05763	-2.7742	-0.320726	TGTAAACATCCTACACTCAGC	hsa-miR-30b		hsa-miR-30b-5p
ILMN_3168114	0.0289	0.0053	-2.99326	-2.9285	-0.296315	TGCTTCCTTTCAGAGGGT	hsa-miR-516a-3p,hsa-miR-516b*		hsa-miR-516b-3p	hsa-miR-516a-3p
ILMN_3166955	0.0456	0.0102	2.72935	-3.5412	0.246023	AGATCGACCGTGTTATATTC	hsa-miR-369-5p		hsa-miR-369-5p
ILMN_3168409	0.0399	0.00836	2.81156	-3.3539	0.256452	TTCACAGTGGCTAAGTTCT	hsa-miR-27b		hsa-miR-27b-3p
ILMN_3168226	0.0055	0.000429	3.92903	-0.5374	0.31885	TCACATTGCCAGGGATTT	hsa-miR-23a		hsa-miR-23a-3p
ILMN_3167047	0.0391	0.00812	2.8236	-3.3262	0.339068	GGTGAGAGGCGGAGGAG		HS_139	#N/A
ILMN_3168712	0.0299	0.00555	2.97498	-2.972	0.34593	CTCAGTAGCCAGTGTAGATCCT	hsa-miR-222*		hsa-miR-222-5p
ILMN_3167371	0.0031	0.000186	4.22523	0.2702	0.370758	TAGCTTATCAGACTGATGTTG	hsa-miR-21		hsa-miR-21-5p
ILMN_3168101	0.0309	0.00589	2.9515	-3.0276	0.376769	AGGCCCGCGGTGTGGAGCG		HS_149	#N/A
ILMN_3168316	0.0443	0.00983	2.74624	-3.503	0.387383	TGAGGTAGTAGTTTGTGCT	hsa-let-7i		hsa-let-7i-5p
ILMN_3167592	0.0153	0.00205	3.35678	-2.035	0.431506	CTGGGAGGCGGTCGGTTC		HS_2	#N/A
ILMN_3168478	0.0391	0.00805	2.82714	-3.3181	0.46314	TACAGTAGTCTGCACATTGG	hsa-miR-199a*:9.1		hsa-miR-199a-3p
ILMN_3168398	0.0288	0.0052	3.00072	-2.9108	0.483844	AGAAGCTGGCGTTCGGAG		HS_186	#N/A
ILMN_3168806	0.0323	0.00639	2.91921	-3.1037	0.51334	CACAGTGAACCGGTCTCTT	hsa-miR-128		hsa-miR-128-3p
ILMN_3166943	0.0391	0.00801	2.82912	-3.3135	0.513824	TGGGCGTATCTGTATGC	hsa-miR-585		hsa-miR-585-3p
ILMN_3167952	0.0407	0.00874	2.7936	-3.3951	0.515937	GACCCACCCCTCTCCAC		HS_150	#N/A
ILMN_3168280	0.0223	0.00365	3.13771	-2.5798	0.516009	AACATTCAACCTGTCGGT	hsa-miR-181c		hsa-miR-181c-5p
ILMN_3167189	0.0241	0.00404	3.09891	-2.6744	0.525168	TGAGGTAGTAGATTGTATAGT	hsa-let-7f		hsa-let-7f-5p
ILMN_3167769	0.00171	7.93e-05	4.52408	1.1008	0.531657	AAAGTGCTGTTCGTGCAG	hsa-miR-93		hsa-miR-93-5p
ILMN_3168713	0.0144	0.00173	3.42153	-1.8706	0.566732	CTCATCTGCAAAGAAGTAAGTG	hsa-miR-452*		hsa-miR-452-3p
ILMN_3166971	0.0153	0.00199	3.36828	-2.006	0.56775	TTCAACGGGTATTTATTGAG	hsa-miR-95		hsa-miR-95-3p
ILMN_3168476	0.00324	0.000233	4.14666	0.0542	0.606053	ATTGCACTTGTCTCGGTC	hsa-miR-25		hsa-miR-25-3p
ILMN_3168393	0.0313	0.00602	2.94258	-3.0487	0.649088	GACCATGGGTTCTCATTG	hsa-miR-591		hsa-miR-591
ILMN_3168550	0.048	0.011	2.69992	-3.6074	0.658135	AAATCTCTGCAGGCAAATG	hsa-miR-216b		hsa-miR-216b-5p
ILMN_3167759	0.014	0.00161	3.4475	-1.8043	0.669039	AACGCCTGTTCTTGCCA	hsa-miR-614		hsa-miR-614
ILMN_3168523	0.0153	0.00209	3.34985	-2.0525	0.678243	AGCCGGGCGGAGGTGACTG		HS_126	#N/A
ILMN_3168586	0.000224	4.91e-06	5.48415	3.8281	0.750409	TCAAACTGTGGGGGCAC	hsa-miR-371-5p		hsa-miR-371a-5p
ILMN_3168072	0.0153	0.00199	3.36864	-2.005	0.760692	AGTAATTGTGGTTTTTGCC	hsa-miR-548d-5p		hsa-miR-548d-5p
ILMN_3167755	0.0317	0.00618	2.93217	-3.0732	0.768661	TTTGGCAATGGTAGAACTC	hsa-miR-182		hsa-miR-182-5p
ILMN_3168582	0.0499	0.0117	2.67519	-3.6627	0.779011	GCCCTTCCCCCCCTTCTT	hsa-miR-1249		hsa-miR-1249-3p
ILMN_3167991	0.015	0.00184	3.39742	-1.932	0.802188	TTAATATCGGACAACCATTG	hsa-miR-889		hsa-miR-889-3p
ILMN_3168749	0.0218	0.00351	3.15305	-2.5423	0.838665	GCAGTCCATGGGCATATAC	hsa-miR-455-3p		hsa-miR-455-3p
ILMN_3167864	0.00324	0.000237	4.13987	0.0356	0.881675	TTCACCACCTTCTCCACC	hsa-miR-197		hsa-miR-197-3p
ILMN_3168581	0.0438	0.00962	2.75474	-3.4837	0.914625	CCTTCTTGTATAAGCACTGTGC	hsa-miR-1248		hsa-miR-1248
ILMN_3166986	0.00171	7.9e-05	4.52515	1.1038	0.932261	TATTGCACTTGTCCCGGC	hsa-miR-92a		hsa-miR-92a-3p
ILMN_3168875	0.0166	0.00242	3.29384	-2.1934	0.953663	TTGAGAAGGAGGCTGCTG	hsa-miR-1300		N/A
ILMN_3167552	0.015	0.00187	3.39147	-1.9472	0.972212	TACCCTGTAGATCCGAATT	hsa-miR-10a		hsa-miR-10a-5p
ILMN_3168681	0.0167	0.00265	3.25963	-2.2789	0.972545	CACTGTGGGTACTTGCTGC	hsa-miR-106b*		hsa-miR-106b-3p
ILMN_3167488	0.0105	0.00105	3.60513	-1.3969	0.977262	CCAAGGAAGGCAGCAGG		HS_22.1	#N/A
ILMN_3167802	0.0167	0.0026	3.26781	-2.2585	0.998991	GGGAGCGGGAATGGATA		HS_94	#N/A
ILMN_3168257	0.00981	0.000933	3.64837	-1.2838	1.00202	ATTCATTGCTGTCGGTGG	hsa-miR-181b		hsa-miR-181b-5p
ILMN_3167721	0.000687	2.01e-05	4.99871	2.442	1.02573	AATGACACGATCACTCCC	hsa-miR-425		hsa-miR-425-3p
ILMN_3167178	0.0167	0.00254	3.2756	-2.239	1.06279	ACTGCCCTAAGTGCTCCT	hsa-miR-18a*		hsa-miR-18a-3p
ILMN_3167546	0.0131	0.00139	3.5019	-1.6646	1.06649	ACCTCCCCTGCAAACGT		HS_303_a	#N/A
ILMN_3167731	0.0134	0.0015	3.47271	-1.7397	1.1267	ATGACCTATGAATTGACAGAC	hsa-miR-215		hsa-miR-215-5p
ILMN_3168643	0.0144	0.00168	3.43142	-1.8454	1.13713	CAAATTCGTATCTAGGGGAATA	hsa-miR-10a*		hsa-miR-10a-5p
ILMN_3167287	0.0153	0.00201	3.36398	-2.0168	1.1566	ATTCTAATTTCTCCACGTCTT	hsa-miR-576-5p		hsa-miR-576-5p
ILMN_3167569	0.0031	0.000176	4.24591	0.3272	1.18768	ATCAACAGACATTAATTGGG	hsa-miR-421		hsa-miR-421
ILMN_3168563	0.0406	0.00862	2.79931	-3.382	1.23474	AAGGAGCTTACAATCTAGCTGG	hsa-miR-708		hsa-miR-708-5p
ILMN_3167360	0.0016	6.62e-05	4.58683	1.2768	1.23936	TATTGCACTCGTCCCGG	hsa-miR-92b		hsa-miR-92b-3p
ILMN_3167422	0.0031	0.000204	4.193	0.1815	1.2989	TGAGGTAGTAAGTTGTATTGTT	hsa-miR-98		hsa-miR-98-5p
ILMN_3168710	0.000117	2e-06	5.79419	4.7151	1.54386	ATACGACCTGCTGCCTTTC	hsa-let-7d*		hsa-let-7d-3p
ILMN_3168515	0.0167	0.00263	3.26315	-2.2701	1.64324	AAGTCACTAGTGGTTCCGT	hsa-miR-224		hsa-miR-224-5p
ILMN_3168571	6.29e-07	3.07e-09	8.10084	11.1245	2.08496	ATGGATTTTTGGAGCAG	hsa-miR-1246		hsa-miR-1246
ILMN_3168308	4.35e-05	6.37e-07	6.18954	5.8428	2.28271	TAGGTAGTTTCCTGTTGTTG	hsa-miR-196b		hsa-miR-196b-5p
ILMN_3167874	6.29e-07	2.34e-09	8.20185	11.3925	2.64136	TATGGCTTTTCATTCCTAT	hsa-miR-135b		hsa-miR-135b-5p

## Sheet: GSE23739
Table S4. Differentially expressed miRNAs among gastric cancer and normal gastric mucosa. ID represents probe specific ID, adj.P.Val represent statistical significance, adjusted for multiple tests according to Benjamini & Hochberg, of the comparison performed with limma 3.26.8 implemented in R. P. Value is the statistical significance resulted from the comparison not adjusted for multiple tests. …
ID	adj.P.Val	P.Value	t	B	logFC	miRNA_ID	SPOT_ID	Mirbase vers 21			Description logFC (log2 transformation)
9306	0.000134	3.88e-06	5.24163	4.20745	3.86963	hsa-miR-552		hsa-miR-552-3p			negative when miRNA expression is higher in control samples
8871	0.0448	0.00646	2.92734	-2.31191	3.2825	ebv-miR-BART17-5p		ebv-miR-BART17-5p			positive when miRNA expresison is higher in tumor samples
9100	0.0139	0.00142	3.62417	-1.01658	3.25117	hcmv-miR-US5-1		hcmv-miR-US5-1
8163	0.000321	1.2e-05	4.76765	3.14532	3.01108	hsa-miR-552		hsa-miR-552-3p
13729	9.7e-06	9.88e-08	5.8258	7.57625	3.00437	hsa-miR-199a-3p		hsa-miR-199a-3p
14786	1.84e-05	2.49e-07	5.60257	6.69295	2.98806	hsa-miR-199a-3p		hsa-miR-199a-3p
10654	0.000191	6.23e-06	4.8121	3.63524	2.91812	hsa-miR-199a-3p		hsa-miR-199a-3p
14553	0.0341	0.00458	3.11401	-1.97927	2.88358	ebv-miR-BHRF1-2		ebv-miR-BHRF1-2-3p
1291	1.91e-05	2.62e-07	5.59022	6.6433	2.87214	hsa-miR-199a-3p		hsa-miR-199a-3p
13748	0.000175	5.46e-06	4.85639	3.7721	2.84305	hsa-miR-199a-3p		hsa-miR-199a-3p
11839	0.00152	8.67e-05	4.12282	1.1696	2.83742	hsa-miR-199a-3p		hsa-miR-199a-3p
15351	0.0143	0.00148	3.48842	-1.05478	2.83266	ebv-miR-BART7*		ebv-miR-BART7-5p
14204	3.58e-06	2.71e-08	6.10457	8.80094	2.8204	hsa-miR-20a		hsa-miR-20a-5p
2997	0.00029	1.04e-05	4.68456	3.15522	2.79827	hsa-miR-199a-3p		hsa-miR-199a-3p
3879	7.33e-05	1.72e-06	5.13697	4.85789	2.79173	hsa-miR-199a-3p		hsa-miR-199a-3p
12535	1.52e-05	1.83e-07	5.66396	6.97865	2.7879	hsa-miR-16		hsa-miR-16-5p
8178	3.62e-06	2.79e-08	6.12602	8.78447	2.78719	hsa-miR-146b-5p		hsa-miR-146b-5p
2221	2.57e-06	1.77e-08	6.20166	9.20979	2.78331	hsa-miR-20a		hsa-miR-20a-5p
1571	2.23e-05	3.29e-07	5.52579	6.41958	2.76569	hsa-miR-16		hsa-miR-16-5p
9344	2.1e-05	2.98e-07	5.54918	6.51377	2.76325	hsa-miR-16		hsa-miR-16-5p
4812	1.44e-05	1.7e-07	5.68077	7.04709	2.73223	hsa-miR-16		hsa-miR-16-5p
10223	1.47e-05	1.76e-07	5.67313	7.01597	2.72614	hsa-miR-16		hsa-miR-16-5p
2752	0.000165	5.09e-06	4.86297	3.82572	2.7063	hsa-miR-199a-3p		hsa-miR-199a-3p
5274	2.35e-05	3.56e-07	5.50743	6.34579	2.7031	hsa-let-7i		hsa-let-7i-5p
4900	1.2e-05	1.33e-07	5.7498	7.28841	2.69891	hsa-miR-7		hsa-miR-7-5p
9922	1.03e-05	1.1e-07	5.7823	7.4624	2.6872	hsa-miR-16		hsa-miR-16-5p
4450	1.35e-06	8.05e-09	6.38635	9.96392	2.68678	hsa-miR-20a		hsa-miR-20a-5p
4883	2.57e-06	1.75e-08	6.20327	9.2166	2.68666	hsa-miR-20a		hsa-miR-20a-5p
3261	0.000112	3.02e-06	4.98942	4.3145	2.67756	hsa-miR-199a-3p		hsa-miR-199a-3p
10154	1.78e-05	2.35e-07	5.60552	6.7414	2.672	hsa-miR-16		hsa-miR-16-5p
8857	1.84e-05	2.5e-07	5.59118	6.68337	2.6715	hsa-let-7i		hsa-let-7i-5p
7129	1.17e-05	1.28e-07	5.74685	7.31702	2.67086	hsa-miR-16		hsa-miR-16-5p
9088	6.67e-05	1.54e-06	5.16348	4.96029	2.61909	hsa-miR-199a-3p		hsa-miR-199a-3p
9235	0.000254	8.66e-06	4.7249	3.31923	2.61722	hsa-miR-192		hsa-miR-192-5p
2870	5.71e-07	2.54e-09	6.63564	11.065	2.61247	hsa-miR-20a		hsa-miR-20a-5p
2632	9.13e-07	4.92e-09	6.48867	10.432	2.60571	hsa-miR-20a		hsa-miR-20a-5p
1428	0.000303	1.1e-05	4.66972	3.10084	2.60557	hsa-miR-199a-3p		hsa-miR-199a-3p
2744	7.53e-06	6.85e-08	5.9247	7.93177	2.60048	hsa-miR-146b-5p		hsa-miR-146b-5p
13681	0.000522	2.3e-05	4.47502	2.40294	2.59976	hsa-miR-199b-5p		hsa-miR-199b-5p
5657	4.84e-05	1.01e-06	5.25771	5.35382	2.59515	hsa-miR-16		hsa-miR-16-5p
7804	4.8e-07	1.96e-09	6.69317	11.314	2.5946	hsa-miR-20a		hsa-miR-20a-5p
478	8.81e-07	4.62e-09	6.50267	10.4921	2.59266	hsa-miR-20a		hsa-miR-20a-5p
8965	2.15e-05	3.1e-07	5.54026	6.47783	2.58994	hsa-let-7i		hsa-let-7i-5p
3059	1.59e-05	1.98e-07	5.64554	6.90376	2.58276	hsa-let-7i		hsa-let-7i-5p
12141	3.96e-05	7.75e-07	5.32179	5.6062	2.58182	hsa-let-7i		hsa-let-7i-5p
3762	0.000185	5.97e-06	4.81909	3.6701	2.57257	hsa-let-7f		hsa-let-7f-5p
111	7.91e-06	7.37e-08	5.88169	7.84999	2.56935	hsa-miR-20b		hsa-miR-20b-5p
11588	3.33e-09	2.18e-12	8.15969	17.8265	2.55895	hsa-miR-18a		hsa-miR-18a-5p
12307	0.000847	4.22e-05	4.38332	1.93808	2.55818	hsa-miR-224		hsa-miR-224-5p
8187	4.8e-07	1.95e-09	6.69354	11.3156	2.55688	hsa-miR-20a		hsa-miR-20a-5p
7819	0.000138	4.06e-06	4.91607	4.03548	2.54045	hsa-miR-192		hsa-miR-192-5p
2274	8.55e-05	2.09e-06	5.09309	4.67692	2.53871	hsa-miR-146b-5p		hsa-miR-146b-5p
3617	2.11e-06	1.36e-08	6.26086	9.46027	2.53827	hsa-miR-20a		hsa-miR-20a-5p
10813	2.52e-05	3.92e-07	5.49493	6.26207	2.5348	hsa-miR-7		hsa-miR-7-5p
7005	1.2e-06	6.92e-09	6.41235	10.1051	2.53327	hsa-miR-21		hsa-miR-21-5p
9178	0.000153	4.62e-06	4.88393	3.91393	2.52857	hsa-miR-192		hsa-miR-192-5p
13838	2.39e-07	8.48e-10	6.87711	12.1144	2.52769	hsa-miR-17		hsa-miR-17-5p
9724	0.00129	7.04e-05	4.17749	1.35826	2.5275	hsa-miR-199a-3p		hsa-miR-199a-3p
9893	7.95e-05	1.9e-06	5.10344	4.75269	2.52445	hsa-miR-192		hsa-miR-192-5p
7210	2.02e-07	6.32e-10	6.94127	12.395	2.51797	hsa-miR-17		hsa-miR-17-5p
12667	1.66e-06	1.03e-08	6.3241	9.72881	2.51787	hsa-miR-21		hsa-miR-21-5p
5178	5.1e-05	1.09e-06	5.24003	5.28446	2.51688	hsa-miR-16		hsa-miR-16-5p
6220	1.26e-05	1.44e-07	5.73801	7.21966	2.50808	hsa-miR-7		hsa-miR-7-5p
12423	3.62e-06	2.77e-08	6.10644	8.7833	2.50298	hsa-miR-20a		hsa-miR-20a-5p
10778	3.19e-05	5.58e-07	5.40027	5.91734	2.5017	hsa-let-7i		hsa-let-7i-5p
7730	5.13e-05	1.1e-06	5.23759	5.2749	2.49568	hsa-miR-16		hsa-miR-16-5p
6836	2.11e-05	3.01e-07	5.54695	6.5048	2.49526	hsa-miR-21		hsa-miR-21-5p
821	2.9e-05	4.9e-07	5.43168	6.04249	2.48602	hsa-miR-16		hsa-miR-16-5p
8815	0.000282	1e-05	4.69394	3.18963	2.48136	hsa-miR-199a-3p		hsa-miR-199a-3p
10220	8.72e-05	2.14e-06	5.07472	4.64181	2.48051	hsa-miR-192		hsa-miR-192-5p
13855	3.5e-05	6.52e-07	5.36337	5.77076	2.47902	hsa-miR-16		hsa-miR-16-5p
12906	1.1e-06	6.18e-09	6.43774	10.2137	2.47763	hsa-miR-20a		hsa-miR-20a-5p
13088	3.47e-05	6.43e-07	5.36642	5.78287	2.47361	hsa-miR-21		hsa-miR-21-5p
3910	9.13e-07	4.88e-09	6.50677	10.4445	2.46694	hsa-miR-20a		hsa-miR-20a-5p
14433	0.000124	3.49e-06	4.95374	4.17846	2.46572	hsa-miR-215		hsa-miR-215-5p
3186	3.19e-05	5.6e-07	5.39944	5.91405	2.46556	hsa-miR-16		hsa-miR-16-5p
14923	2.67e-06	1.88e-08	6.1872	9.14874	2.46047	hsa-miR-21		hsa-miR-21-5p
6476	9.4e-07	5.2e-09	6.48417	10.3808	2.4594	hsa-miR-20a		hsa-miR-20a-5p
15737	2.52e-06	1.67e-08	6.2213	9.26542	2.45821	hsa-miR-21		hsa-miR-21-5p
9228	2.21e-06	1.45e-08	6.24619	9.3981	2.45703	hsa-miR-21		hsa-miR-21-5p
2089	4.69e-05	9.59e-07	5.27025	5.40307	2.44974	hsa-let-7i		hsa-let-7i-5p
6964	0.000449	1.91e-05	4.52378	2.57786	2.44848	hsa-miR-192		hsa-miR-192-5p
3642	6.18e-05	1.4e-06	5.17779	5.04124	2.4481	hsa-let-7i		hsa-let-7i-5p
5744	6.93e-07	3.43e-09	6.58548	10.7805	2.44524	hsa-miR-20a		hsa-miR-20a-5p
2435	6.1e-05	1.38e-06	5.21023	5.0845	2.44417	hsa-miR-98		hsa-miR-98-5p
4401	2.59e-06	1.81e-08	6.19611	9.18636	2.44374	hsa-miR-21		hsa-miR-21-5p
1982	1.73e-05	2.27e-07	5.61924	6.77876	2.43769	hsa-miR-214		hsa-miR-214-3p
12546	0.000132	3.81e-06	5.01121	4.17001	2.43686	hsa-miR-135b		hsa-miR-135b-5p
8064	3.13e-05	5.44e-07	5.40661	5.94259	2.43635	hsa-miR-21		hsa-miR-21-5p
8060	7.75e-05	1.83e-06	5.1135	4.79159	2.43555	hsa-let-7d		hsa-let-7d-5p
15377	3.27e-06	2.4e-08	6.13205	8.91642	2.43281	hsa-miR-21		hsa-miR-21-5p
6079	8.17e-06	7.97e-08	5.8573	7.77122	2.42871	hsa-miR-15a		hsa-miR-15a-5p
3364	2.66e-09	8.99e-13	8.37904	18.6702	2.4278	hsa-miR-18a		hsa-miR-18a-5p
8473	3.31e-05	6.01e-07	5.38289	5.84825	2.42732	hsa-miR-214		hsa-miR-214-3p
12027	3.31e-05	6.05e-07	5.38123	5.84164	2.42637	hsa-miR-21		hsa-miR-21-5p
917	1.6e-05	2.03e-07	5.66909	6.90041	2.42531	hsa-miR-146b-5p		hsa-miR-146b-5p
12724	0.000353	1.37e-05	4.61743	2.90278	2.42437	hsa-miR-199b-5p		hsa-miR-199b-5p
8353	1.85e-05	2.53e-07	5.58764	6.66905	2.42286	hsa-let-7i		hsa-let-7i-5p
5731	2.56e-05	4.02e-07	5.47887	6.2312	2.42271	hsa-let-7i		hsa-let-7i-5p
7241	2.26e-05	3.39e-07	5.51901	6.39231	2.42257	hsa-miR-214		hsa-miR-214-3p
11051	0.000132	3.82e-06	4.93109	4.09243	2.42233	hsa-miR-192		hsa-miR-192-5p
7166	0.00173	0.000102	4.07992	1.02271	2.42157	hsa-miR-199a-3p		hsa-miR-199a-3p
749	0.000154	4.66e-06	4.88176	3.90572	2.41713	hsa-miR-192		hsa-miR-192-5p
10721	0.00025	8.51e-06	4.72921	3.33522	2.41097	hsa-let-7d		hsa-let-7d-5p
9257	7.14e-06	6.34e-08	5.92254	7.99539	2.41074	hsa-miR-7		hsa-miR-7-5p
5319	1.68e-07	5.01e-10	6.99217	12.6181	2.40912	hsa-miR-17		hsa-miR-17-5p
9595	1.67e-05	2.14e-07	5.70245	6.87069	2.40519	hsa-miR-135b		hsa-miR-135b-5p
11633	0.000106	2.73e-06	5.0143	4.40963	2.40107	hsa-miR-223		hsa-miR-223-3p
14735	5.48e-08	1.33e-10	7.30262	13.891	2.39815	hsa-miR-18a		hsa-miR-18a-5p
3036	4.87e-05	1.02e-06	5.2588	5.34447	2.39699	hsa-miR-16		hsa-miR-16-5p
5871	6e-05	1.35e-06	5.221	5.11113	2.39652	hsa-miR-135b		hsa-miR-135b-5p
14856	2.33e-07	7.96e-10	6.8909	12.1746	2.39521	hsa-miR-17		hsa-miR-17-5p
5852	2.22e-05	3.27e-07	5.52752	6.42653	2.39432	hsa-let-7i		hsa-let-7i-5p
1977	5.66e-06	4.78e-08	5.97498	8.25911	2.39293	hsa-miR-21		hsa-miR-21-5p
3844	0.000235	7.92e-06	4.74759	3.40341	2.39243	hsa-let-7f		hsa-let-7f-5p
12982	1.91e-05	2.65e-07	5.57682	6.62532	2.39159	hsa-let-7i		hsa-let-7i-5p
9275	0.0001	2.54e-06	5.05389	4.50226	2.38966	hsa-miR-199b-5p		hsa-miR-199b-5p
10044	1.54e-05	1.89e-07	5.6567	6.9491	2.38609	hsa-miR-15a		hsa-miR-15a-5p
14667	0.000182	5.82e-06	4.82907	3.69865	2.38521	hsa-miR-192		hsa-miR-192-5p
15383	0.000117	3.22e-06	4.97786	4.25995	2.38404	hsa-let-7d		hsa-let-7d-5p
8777	2.09e-05	2.95e-07	5.55156	6.52335	2.38373	hsa-let-7i		hsa-let-7i-5p
14643	9.2e-06	9.18e-08	5.82477	7.63705	2.38243	hsa-miR-15a		hsa-miR-15a-5p
6065	4.3e-05	8.54e-07	5.29832	5.51357	2.37694	hsa-miR-21		hsa-miR-21-5p
116	2.57e-06	1.78e-08	6.21461	9.20944	2.37641	hsa-miR-20a		hsa-miR-20a-5p
3806	0.000111	2.96e-06	5.03867	4.37933	2.36942	hsa-miR-199a-3p		hsa-miR-199a-3p
8662	3.76e-05	7.31e-07	5.35518	5.67721	2.36583	hsa-miR-146b-5p		hsa-miR-146b-5p
14550	5.03e-05	1.07e-06	5.24413	5.30053	2.36334	hsa-miR-21		hsa-miR-21-5p
6117	2.15e-05	3.09e-07	5.5407	6.47959	2.36101	hsa-miR-15a		hsa-miR-15a-5p
3029	5.59e-05	1.21e-06	5.21428	5.18365	2.35508	hsa-miR-21		hsa-miR-21-5p
9677	3.7e-05	7.13e-07	5.35627	5.69704	2.35389	hsa-let-7d		hsa-let-7d-5p
8309	0.000581	2.66e-05	4.43693	2.26707	2.34592	hsa-miR-199b-5p		hsa-miR-199b-5p
12148	1.28e-05	1.47e-07	5.72067	7.19023	2.34246	hsa-miR-17		hsa-miR-17-5p
10355	0.000202	6.63e-06	4.79264	3.57116	2.33884	hsa-miR-215		hsa-miR-215-5p
14097	9.84e-06	1.02e-07	5.8111	7.53837	2.33765	hsa-miR-20b		hsa-miR-20b-5p
618	6.44e-05	1.48e-06	5.1654	4.99297	2.33506	hsa-miR-214		hsa-miR-214-3p
348	0.00018	5.7e-06	4.84584	3.73331	2.33269	hsa-miR-146b-5p		hsa-miR-146b-5p
2187	4.49e-05	8.96e-07	5.28666	5.46765	2.33151	hsa-miR-214		hsa-miR-214-3p
15219	5.31e-06	4.43e-08	6.07327	8.36287	2.32404	hsa-miR-135b		hsa-miR-135b-5p
11260	3.62e-05	6.88e-07	5.3505	5.71975	2.32283	hsa-miR-214		hsa-miR-214-3p
6630	0.000426	1.76e-05	4.54241	2.65114	2.32252	hsa-let-7f		hsa-let-7f-5p
8616	0.000904	4.56e-05	4.29564	1.76545	2.32215	hsa-let-7f		hsa-let-7f-5p
11307	0.000154	4.67e-06	4.8811	3.90325	2.32174	hsa-let-7d		hsa-let-7d-5p
2360	1.91e-05	2.66e-07	5.57605	6.62222	2.32167	hsa-miR-15a		hsa-miR-15a-5p
5327	0.000565	2.56e-05	4.44966	2.30701	2.32087	hsa-miR-192		hsa-miR-192-5p
6307	4.8e-05	9.88e-07	5.26776	5.37956	2.32054	hsa-miR-214		hsa-miR-214-3p
7978	0.000349	1.35e-05	4.61439	2.906	2.31936	hsa-miR-192		hsa-miR-192-5p
13676	9.27e-05	2.32e-06	5.05461	4.56438	2.31554	hsa-miR-19a		hsa-miR-19a-3p
586	2.8e-05	4.63e-07	5.44523	6.0966	2.31428	hsa-miR-15a		hsa-miR-15a-5p
12020	2.06e-06	1.31e-08	6.27731	9.50175	2.3141	hsa-miR-17		hsa-miR-17-5p
5772	0.012	0.00116	3.49794	-0.91295	2.31401	hsa-miR-609		hsa-miR-609
5084	1.6e-05	2.02e-07	5.64111	6.88575	2.3079	hsa-miR-15a		hsa-miR-15a-5p
11927	0.03	0.0039	3.03579	-2.05015	2.30551	hsa-miR-758		hsa-miR-758-3p
5782	5.57e-05	1.2e-06	5.21606	5.19059	2.3047	hsa-miR-21		hsa-miR-21-5p
10820	5.91e-05	1.32e-06	5.19347	5.10234	2.30411	hsa-let-7i		hsa-let-7i-5p
5695	2.1e-07	7.02e-10	6.93767	12.2978	2.30306	hsa-miR-18a		hsa-miR-18a-5p
7667	4.55e-05	9.14e-07	5.28209	5.44966	2.29724	hsa-let-7i		hsa-let-7i-5p
3834	0.000128	3.65e-06	4.94273	4.13659	2.29558	hsa-miR-192		hsa-miR-192-5p
4497	2.26e-05	3.36e-07	5.52124	6.40127	2.29255	hsa-miR-15a		hsa-miR-15a-5p
11340	0.000461	1.98e-05	4.51444	2.54428	2.28986	hsa-miR-215		hsa-miR-215-5p
5936	0.00351	0.000242	3.88496	0.33177	2.2894	hsa-miR-224		hsa-miR-224-5p
13626	9.35e-06	9.46e-08	5.82981	7.61489	2.28669	hsa-miR-20b		hsa-miR-20b-5p
12966	0.000186	6.03e-06	4.82376	3.66969	2.28173	hsa-let-7f		hsa-let-7f-5p
4747	2.52e-05	3.92e-07	5.48456	6.25399	2.28084	hsa-miR-15a		hsa-miR-15a-5p
9207	0.000154	4.64e-06	4.8824	3.90814	2.27956	hsa-miR-223		hsa-miR-223-3p
7116	0.00232	0.000147	3.9734	0.67264	2.27767	hsa-let-7f		hsa-let-7f-5p
5893	0.000109	2.84e-06	5.00923	4.37946	2.27637	hsa-let-7d		hsa-let-7d-5p
10855	0.000144	4.28e-06	4.9027	3.98486	2.27513	hsa-let-7d		hsa-let-7d-5p
12531	6.78e-05	1.57e-06	5.15421	4.93706	2.27393	hsa-let-7d		hsa-let-7d-5p
1512	1.85e-05	2.51e-07	5.59506	6.68113	2.26872	hsa-miR-15a		hsa-miR-15a-5p
11981	7.16e-05	1.67e-06	5.16204	4.90051	2.26641	hsa-miR-7		hsa-miR-7-5p
13860	3.51e-05	6.57e-07	5.36604	5.76639	2.26305	hsa-miR-214		hsa-miR-214-3p
1572	5.3e-05	1.14e-06	5.22889	5.24082	2.26208	hsa-miR-214		hsa-miR-214-3p
11915	0.000555	2.51e-05	4.4524	2.32216	2.26169	hsa-miR-96		hsa-miR-96-5p
8629	1.06e-05	1.16e-07	5.77688	7.41965	2.2613	hsa-miR-20b		hsa-miR-20b-5p
9484	0.00203	0.000124	4.08231	0.95015	2.25981	hsa-miR-95		hsa-miR-95-3p
8141	1.22e-05	1.37e-07	5.73788	7.26039	2.25696	hsa-miR-20b		hsa-miR-20b-5p
6549	8.53e-05	2.08e-06	5.15641	4.73626	2.25573	hsa-miR-135b		hsa-miR-135b-5p
8852	0.00178	0.000106	4.06119	0.96936	2.25144	hsa-miR-142-3p		hsa-miR-142-3p
9332	7.95e-05	1.9e-06	5.10388	4.75436	2.25053	hsa-let-7d		hsa-let-7d-5p
5981	0.00161	9.38e-05	4.09414	1.08058	2.24917	hsa-miR-142-3p		hsa-miR-142-3p
10167	2.11e-06	1.37e-08	6.31456	9.47258	2.24689	hsa-miR-18a		hsa-miR-18a-5p
14845	0.000335	1.26e-05	4.6289	2.96583	2.24558	hsa-let-7f		hsa-let-7f-5p
7117	0.000994	5.16e-05	4.25963	1.64437	2.24234	hsa-miR-199b-5p		hsa-miR-199b-5p
7744	9.21e-06	9.26e-08	5.87497	7.65485	2.24193	hsa-miR-146b-5p		hsa-miR-146b-5p
11665	0.000194	6.36e-06	4.8105	3.62043	2.24091	hsa-miR-214		hsa-miR-214-3p
3637	0.000148	4.44e-06	4.89381	3.95124	2.23996	hsa-let-7e		hsa-let-7e-5p
12661	3.08e-05	5.28e-07	5.41836	5.97376	2.2391	hsa-miR-301a		hsa-miR-301a-3p
964	0.000327	1.22e-05	4.63973	2.99845	2.23519	hsa-let-7d		hsa-let-7d-5p
10281	0.000645	3.02e-05	4.40287	2.1462	2.23407	hsa-miR-215		hsa-miR-215-5p
13647	0.00223	0.00014	3.98299	0.70785	2.23137	hsa-miR-142-3p		hsa-miR-142-3p
13745	0.000146	4.35e-06	4.89851	3.969	2.22921	hsa-let-7e		hsa-let-7e-5p
2847	1.78e-05	2.36e-07	5.60441	6.7369	2.22823	hsa-miR-15a		hsa-miR-15a-5p
14747	0.000142	4.2e-06	4.90759	4.00334	2.22493	hsa-let-7f		hsa-let-7f-5p
4898	1.61e-05	2.06e-07	5.6367	6.86787	2.22441	hsa-miR-15a		hsa-miR-15a-5p
1381	5.14e-07	2.13e-09	6.68282	11.2337	2.21935	hsa-miR-17		hsa-miR-17-5p
8182	3.23e-05	5.69e-07	5.41058	5.91071	2.21865	hsa-miR-214		hsa-miR-214-3p
6229	0.000258	8.9e-06	4.71793	3.29343	2.21845	hsa-let-7a		hsa-let-7a-5p
11737	9.93e-05	2.5e-06	5.04025	4.49809	2.21816	hsa-miR-192		hsa-miR-192-5p
4477	0.000162	4.97e-06	4.86553	3.84454	2.21306	hsa-let-7e		hsa-let-7e-5p
3913	0.0367	0.00503	2.97317	-2.1699	2.21237	hsa-miR-552		hsa-miR-552-3p
14138	0.00102	5.33e-05	4.26174	1.63532	2.21186	hsa-miR-199b-5p		hsa-miR-199b-5p
2272	0.00865	0.000774	3.53338	-0.71753	2.21111	hsa-miR-224		hsa-miR-224-5p
3934	0.00023	7.72e-06	4.75747	3.43196	2.21047	hsa-miR-223		hsa-miR-223-3p
3705	0.000613	2.84e-05	4.41973	2.20597	2.20862	hsa-miR-192		hsa-miR-192-5p
14190	6.19e-09	9.02e-12	7.88478	16.465	2.2086	hsa-miR-18a		hsa-miR-18a-5p
13479	0.000526	2.34e-05	4.46794	2.38308	2.20804	hsa-miR-223		hsa-miR-223-3p
10619	0.000274	9.65e-06	4.6973	3.21719	2.20774	hsa-let-7a		hsa-let-7a-5p
2365	0.000207	6.88e-06	4.78338	3.53662	2.20509	hsa-let-7e		hsa-let-7e-5p
9379	2.7e-05	4.38e-07	5.4684	6.15641	2.19853	hsa-miR-301a		hsa-miR-301a-3p
15404	0.00178	0.000105	4.06178	0.97135	2.19778	hsa-miR-142-3p		hsa-miR-142-3p
4576	2.63e-05	4.17e-07	5.47994	6.20235	2.19667	hsa-miR-17		hsa-miR-17-5p
4916	0.000313	1.16e-05	4.6502	3.04388	2.19661	hsa-let-7a		hsa-let-7a-5p
7981	3.64e-06	2.84e-08	6.10765	8.7623	2.19466	hsa-miR-17		hsa-miR-17-5p
9181	0.00263	0.00017	3.97579	0.63237	2.19364	hsa-miR-135b		hsa-miR-135b-5p
811	0.00024	8.08e-06	4.74258	3.38481	2.19337	hsa-let-7f		hsa-let-7f-5p
1649	6.17e-07	2.97e-09	6.64523	10.9254	2.19182	hsa-miR-18a		hsa-miR-18a-5p
5247	0.00149	8.45e-05	4.12742	1.18795	2.18771	hsa-miR-223		hsa-miR-223-3p
7608	5.8e-05	1.28e-06	5.20951	5.13855	2.18767	hsa-miR-301a		hsa-miR-301a-3p
2020	8.06e-06	7.63e-08	5.8735	7.81625	2.18496	hsa-miR-301a		hsa-miR-301a-3p
7489	0.000202	6.66e-06	4.79175	3.56783	2.18418	hsa-let-7e		hsa-let-7e-5p
14310	1.43e-05	1.66e-07	5.69205	7.07381	2.18011	hsa-miR-20b		hsa-miR-20b-5p
12156	9.04e-05	2.25e-06	5.07116	4.60497	2.17995	hsa-miR-214		hsa-miR-214-3p
3248	1.25e-05	1.42e-07	5.72897	7.22405	2.17922	hsa-miR-15a		hsa-miR-15a-5p
12132	0.000336	1.27e-05	4.6298	2.9622	2.17855	hsa-miR-223		hsa-miR-223-3p
13542	0.000105	2.7e-06	5.02155	4.42655	2.17658	hsa-let-7i		hsa-let-7i-5p
14147	0.00103	5.41e-05	4.24922	1.60461	2.17652	hsa-miR-199b-5p		hsa-miR-199b-5p
4209	0.000282	1e-05	4.6876	3.18141	2.17646	hsa-let-7a		hsa-let-7a-5p
1635	0.000526	2.34e-05	4.49334	2.42375	2.17169	hsa-miR-376b		hsa-miR-376b-3p
5054	9.53e-09	1.6e-11	7.76179	15.9186	2.17086	hsa-miR-18a		hsa-miR-18a-5p
13896	0.000405	1.65e-05	4.55947	2.7129	2.16842	hsa-let-7f		hsa-let-7f-5p
6796	0.000387	1.55e-05	4.57865	2.77611	2.16783	hsa-miR-215		hsa-miR-215-5p
12590	2.57e-05	4.05e-07	5.48204	6.22748	2.16573	hsa-miR-15a		hsa-miR-15a-5p
14480	0.0163	0.00175	3.38839	-1.23481	2.16556	hsa-miR-183*		hsa-miR-183-5p
659	0.00193	0.000117	4.03271	0.87373	2.16455	hsa-miR-142-3p		hsa-miR-142-3p
13839	1.48e-05	1.78e-07	5.67609	7.00896	2.16384	hsa-miR-15a		hsa-miR-15a-5p
8568	5.62e-05	1.22e-06	5.22046	5.18119	2.16363	hsa-miR-301a		hsa-miR-301a-3p
15321	0.00554	0.000429	3.77753	-0.06432	2.16311	hsa-miR-552		hsa-miR-552-3p
8627	0.00186	0.000112	4.04547	0.91651	2.16237	hsa-miR-142-3p		hsa-miR-142-3p
14199	0.000374	1.48e-05	4.58712	2.81337	2.15883	hsa-let-7a		hsa-let-7a-5p
2716	4.14e-06	3.27e-08	6.08229	8.63057	2.15677	hsa-miR-18b		hsa-miR-18b-5p
12487	0.000347	1.33e-05	4.61413	2.91183	2.15667	hsa-let-7f		hsa-let-7f-5p
8787	0.000783	3.84e-05	4.40031	2.02281	2.15593	hsa-miR-135b		hsa-miR-135b-5p
5583	0.000549	2.46e-05	4.45703	2.33866	2.15433	hsa-miR-215		hsa-miR-215-5p
5645	0.00834	0.000739	3.49742	-0.83461	2.15352	hsa-miR-142-3p		hsa-miR-142-3p
2056	0.000449	1.9e-05	4.57517	2.65319	2.15168	hsa-miR-135b		hsa-miR-135b-5p
7871	0.000402	1.63e-05	4.56269	2.72458	2.15052	hsa-let-7a		hsa-let-7a-5p
1187	0.000346	1.33e-05	4.61873	2.92183	2.14753	hsa-let-7d		hsa-let-7d-5p
9878	0.000182	5.83e-06	4.82881	3.69768	2.14681	hsa-miR-215		hsa-miR-215-5p
10106	0.00047	2.04e-05	4.50382	2.5119	2.14562	hsa-let-7a		hsa-let-7a-5p
8106	0.000661	3.14e-05	4.40769	2.13641	2.14536	hsa-miR-146b-5p		hsa-miR-146b-5p
5524	0.00421	0.000303	3.76203	-0.01186	2.14535	hsa-miR-142-3p		hsa-miR-142-3p
6323	0.000785	3.86e-05	4.34637	1.93328	2.14415	hsa-miR-96		hsa-miR-96-5p
11419	0.000432	1.8e-05	4.55885	2.66341	2.14006	hsa-miR-146b-5p		hsa-miR-146b-5p
4715	3.8e-08	8.3e-11	7.40493	14.3409	2.13917	hsa-miR-18a		hsa-miR-18a-5p
4415	0.000527	2.35e-05	4.4729	2.38976	2.13805	hsa-let-7f		hsa-let-7f-5p
7831	0.00011	2.9e-06	5.00736	4.36141	2.13677	hsa-miR-16		hsa-miR-16-5p
15241	0.000308	1.13e-05	4.65737	3.07018	2.13623	hsa-let-7e		hsa-let-7e-5p
9102	0.000124	3.5e-06	4.95283	4.17501	2.13462	hsa-miR-107		hsa-miR-107
13709	0.000478	2.08e-05	4.50406	2.5011	2.13447	hsa-miR-192		hsa-miR-192-5p
14229	0.0122	0.00119	3.35026	-1.2727	2.13399	hsa-miR-195		hsa-miR-195-5p
9009	1.68e-05	2.16e-07	5.62507	6.82065	2.13258	hsa-miR-27a		hsa-miR-27a-3p
5925	0.00106	5.61e-05	4.28277	1.64425	2.1285	hsa-miR-224		hsa-miR-224-5p
3851	0.00044	1.85e-05	4.5377	2.61554	2.1275	hsa-miR-215		hsa-miR-215-5p
2663	0.000132	3.84e-06	4.93391	4.09317	2.12679	hsa-let-7d		hsa-let-7d-5p
2696	0.00057	2.59e-05	4.44112	2.28723	2.12666	hsa-let-7a		hsa-let-7a-5p
7454	0.000174	5.43e-06	5.02702	3.9011	2.12621	hsa-miR-552		hsa-miR-552-3p
14680	0.0168	0.00183	3.26349	-1.45253	2.12612	hsa-miR-224		hsa-miR-224-5p
12680	0.00794	0.000691	3.68576	-0.44291	2.12542	hsa-miR-7-2*		hsa-miR-7-2-3p
1776	2.59e-05	4.09e-07	5.48984	6.22455	2.12521	hsa-miR-17		hsa-miR-17-5p
12858	1.44e-05	1.7e-07	5.69296	7.0578	2.11974	hsa-miR-20b		hsa-miR-20b-5p
7494	4.62e-05	9.38e-07	5.28964	5.43652	2.11793	hsa-miR-20b		hsa-miR-20b-5p
11696	0.00269	0.000177	3.94724	0.56096	2.1158	hsa-miR-32*		hsa-miR-324-5p
8785	0.00226	0.000142	3.98052	0.69791	2.10963	hsa-miR-142-3p		hsa-miR-142-3p
6459	2.26e-05	3.37e-07	5.52539	6.40097	2.1086	hsa-miR-15a		hsa-miR-15a-5p
3577	0.000426	1.76e-05	4.54554	2.6563	2.10813	hsa-let-7e		hsa-let-7e-5p
7032	0.000272	9.56e-06	4.7206	3.25443	2.10522	hsa-miR-146b-5p		hsa-miR-146b-5p
1966	0.000976	5.05e-05	4.34143	1.78737	2.1038	hsa-miR-135b		hsa-miR-135b-5p
3072	0.000461	1.98e-05	4.51127	2.5387	2.10252	hsa-let-7f		hsa-let-7f-5p
1366	2.63e-05	4.22e-07	5.46728	6.18479	2.10085	hsa-miR-27a		hsa-miR-27a-3p
5777	0.000263	9.16e-06	4.71045	3.26576	2.09906	hsa-let-7f		hsa-let-7f-5p
1420	9.75e-08	2.61e-10	7.16554	13.2436	2.09898	hsa-miR-18a		hsa-miR-18a-5p
3932	0.000409	1.67e-05	4.57568	2.73065	2.09837	hsa-miR-301a		hsa-miR-301a-3p
11336	1.6e-07	4.54e-10	7.01382	12.7131	2.09541	hsa-miR-18b		hsa-miR-18b-5p
14907	0.000119	3.34e-06	4.97659	4.23369	2.09319	hsa-miR-214		hsa-miR-214-3p
10732	0.000732	3.55e-05	4.36262	1.99948	2.09236	hsa-miR-215		hsa-miR-215-5p
10019	8.51e-05	2.05e-06	5.10232	4.69972	2.09017	hsa-miR-7		hsa-miR-7-5p
14697	0.000563	2.55e-05	4.47027	2.34362	2.08934	hsa-miR-146b-5p		hsa-miR-146b-5p
14558	0.0238	0.00291	3.1306	-1.80506	2.08701	hsa-miR-552		hsa-miR-552-3p
3820	0.000136	3.97e-06	4.92181	4.0572	2.0857	hsa-miR-455-3p		hsa-miR-455-3p
4292	0.0454	0.00657	2.89555	-2.36521	2.08391	hsa-miR-615-3p		hsa-miR-615-3p
12003	0.000655	3.09e-05	4.39978	2.13031	2.08188	hsa-miR-215		hsa-miR-215-5p
969	0.000272	9.54e-06	4.70691	3.23727	2.08138	hsa-let-7d		hsa-let-7d-5p
15543	0.00768	0.00066	3.53317	-0.72517	2.0802	hsa-miR-142-3p		hsa-miR-142-3p
13899	5.81e-07	2.67e-09	6.65991	11.0255	2.07983	hsa-miR-18a		hsa-miR-18a-5p
1853	4.8e-05	9.96e-07	5.27511	5.37966	2.07955	hsa-miR-301a		hsa-miR-301a-3p
966	4.8e-05	9.91e-07	5.29646	5.40021	2.07566	hsa-miR-7		hsa-miR-7-5p
11806	0.000976	5.04e-05	4.28852	1.70805	2.07523	hsa-miR-146b-5p		hsa-miR-146b-5p
4096	1.03e-05	1.1e-07	5.78234	7.46254	2.07424	hsa-miR-19a		hsa-miR-19a-3p
10657	6.18e-05	1.4e-06	5.19578	5.05794	2.07243	hsa-miR-98		hsa-miR-98-5p
7512	0.000309	1.13e-05	4.65979	3.07186	2.07128	hsa-let-7e		hsa-let-7e-5p
613	0.000399	1.61e-05	4.56519	2.73366	2.07026	hsa-let-7e		hsa-let-7e-5p
6801	0.0444	0.00638	2.90707	-2.34582	2.07011	hsa-miR-624*		hsa-miR-624-5p
11160	2.81e-05	4.68e-07	5.44744	6.08945	2.06888	hsa-miR-301a		hsa-miR-301a-3p
14053	3.74e-05	7.25e-07	5.33778	5.66941	2.06831	hsa-miR-27a		hsa-miR-27a-3p
8628	0.000257	8.8e-06	4.72415	3.30863	2.06596	hsa-miR-223		hsa-miR-223-3p
6324	0.000406	1.65e-05	4.58141	2.74481	2.06394	hsa-miR-7		hsa-miR-7-5p
5032	0.000596	2.75e-05	4.43361	2.24468	2.06261	hsa-miR-214		hsa-miR-214-3p
2126	1.83e-05	2.43e-07	5.59733	6.70824	2.06251	hsa-miR-27a		hsa-miR-27a-3p
11908	0.000521	2.29e-05	4.47346	2.40285	2.06235	hsa-let-7f		hsa-let-7f-5p
5806	0.000968	4.98e-05	4.26926	1.67778	2.06028	hsa-miR-215		hsa-miR-215-5p
1743	0.000456	1.95e-05	4.52756	2.5729	2.05917	hsa-miR-214		hsa-miR-214-3p
4214	0.000461	1.98e-05	4.51504	2.54643	2.05871	hsa-let-7e		hsa-let-7e-5p
996	0.00037	1.46e-05	4.60005	2.84018	2.05727	hsa-miR-215		hsa-miR-215-5p
575	0.000344	1.32e-05	4.6202	2.92719	2.05675	hsa-let-7e		hsa-let-7e-5p
15251	0.000162	4.94e-06	4.86689	3.84967	2.05395	hsa-miR-107		hsa-miR-107
11964	0.00669	0.00055	3.74046	-0.25965	2.05389	ebv-miR-BART2-3p		ebv-miR-BART2-3p
6405	0.00073	3.54e-05	4.36371	2.00332	2.05181	hsa-miR-96		hsa-miR-96-5p
10561	2.66e-05	4.27e-07	5.46397	6.17152	2.04948	hsa-miR-27a		hsa-miR-27a-3p
5201	0.000357	1.39e-05	4.61026	2.88409	2.04876	hsa-miR-215		hsa-miR-215-5p
1988	0.000642	3e-05	4.40468	2.15263	2.04553	hsa-let-7e		hsa-let-7e-5p
13023	0.00018	5.69e-06	4.83864	3.72535	2.04244	hsa-let-7d		hsa-let-7d-5p
11755	0.00313	0.000213	3.89585	0.4002	2.04031	hsa-miR-135b		hsa-miR-135b-5p
12525	3.29e-05	5.87e-07	5.38847	5.87041	2.04004	hsa-miR-19a		hsa-miR-19a-3p
6972	2.41e-07	8.78e-10	6.90832	12.0869	2.03573	hsa-miR-18a		hsa-miR-18a-5p
3358	3.55e-05	6.67e-07	5.35786	5.74891	2.03531	hsa-miR-27a		hsa-miR-27a-3p
244	0.0018	0.000107	4.06101	0.96413	2.02797	hsa-miR-96		hsa-miR-96-5p
221	0.00158	9.09e-05	4.10735	1.12006	2.02686	hsa-let-7e		hsa-let-7e-5p
4970	0.00218	0.000135	4.02968	0.81995	2.02433	hsa-miR-214*		hsa-miR-214-5p
14672	8.53e-05	2.08e-06	5.08168	4.66862	2.0225	hsa-miR-155		hsa-miR-155-5p
12568	2.82e-05	4.73e-07	5.43989	6.07526	2.02199	hsa-miR-19a		hsa-miR-19a-3p
5415	0.000298	1.08e-05	4.66843	3.11085	2.01922	hsa-miR-34a		hsa-miR-34a-5p
15597	1.22e-05	1.37e-07	5.73686	7.2562	2.01839	hsa-miR-301a		hsa-miR-301a-3p
14071	0.000639	2.98e-05	4.40378	2.15434	2.01819	hsa-miR-200a		hsa-miR-200a-3p
13072	2.7e-07	1.02e-09	6.84496	11.9355	2.01777	hsa-miR-18b		hsa-miR-18b-5p
10997	3.45e-05	6.37e-07	5.36865	5.79172	2.01746	hsa-miR-27a		hsa-miR-27a-3p
13695	0.000425	1.75e-05	4.54435	2.65815	2.01332	hsa-let-7a		hsa-let-7a-5p
2364	0.000385	1.54e-05	4.58684	2.79242	2.0106	hsa-miR-214		hsa-miR-214-3p
13185	3.13e-05	5.42e-07	5.40722	5.94501	2.00936	hsa-miR-103		hsa-miR-103a-3p
9823	0.0015	8.57e-05	4.12358	1.17494	2.00788	hsa-miR-192		hsa-miR-192-5p
6928	0.000295	1.06e-05	4.67894	3.13461	2.00373	hsa-let-7f		hsa-let-7f-5p
6589	0.000414	1.69e-05	4.57501	2.72095	2.00245	hsa-miR-301a		hsa-miR-301a-3p
11021	0.0117	0.00112	3.36812	-1.2203	2.00089	hsa-miR-142-3p		hsa-miR-142-3p
9198	0.0016	9.3e-05	4.10088	1.09821	1.99891	hsa-miR-28-5p		hsa-miR-28-5p
6797	0.000461	1.99e-05	4.51032	2.53531	1.99778	hsa-miR-34a		hsa-miR-34a-5p
2163	0.00092	4.68e-05	4.28349	1.73118	1.99489	hsa-miR-34a		hsa-miR-34a-5p
10933	0.000432	1.79e-05	4.53723	2.63239	1.99253	hsa-let-7a		hsa-let-7a-5p
7000	5e-05	1.06e-06	5.27512	5.3349	1.99194	hsa-miR-301b		hsa-miR-301b-3p
1418	0.000843	4.18e-05	4.31614	1.84109	1.99184	hsa-miR-223		hsa-miR-223-3p
13311	0.000976	5.05e-05	4.2628	1.65915	1.99093	hsa-miR-28-5p		hsa-miR-28-5p
7200	0.000465	2.01e-05	4.51355	2.5351	1.99049	hsa-miR-223		hsa-miR-223-3p
11204	0.0425	0.00607	2.97716	-2.2321	1.98953	hsa-miR-25*		hsa-miR-25-3p
6551	0.00424	0.000307	3.76237	-0.0115	1.98841	hsa-miR-28-5p		hsa-miR-28-5p
14724	4.62e-05	9.39e-07	5.27552	5.42378	1.98714	hsa-miR-107		hsa-miR-107
7090	7.81e-05	1.85e-06	5.11006	4.77827	1.98681	hsa-miR-107		hsa-miR-107
14668	0.000378	1.5e-05	4.58298	2.7983	1.98565	hsa-miR-34a		hsa-miR-34a-5p
558	0.000297	1.07e-05	4.67364	3.12267	1.98426	hsa-let-7d		hsa-let-7d-5p
5333	0.0131	0.00131	3.31941	-1.36272	1.98308	hsa-miR-451		hsa-miR-451a
3254	0.000135	3.94e-06	4.92366	4.06424	1.98224	hsa-miR-107		hsa-miR-107
3091	0.000341	1.3e-05	4.6272	2.94569	1.98177	hsa-let-7d		hsa-let-7d-5p
13443	0.0156	0.00167	3.24525	-1.57425	1.98148	hsa-miR-142-3p		hsa-miR-142-3p
9023	9.16e-06	9.07e-08	5.82755	7.64853	1.97952	hsa-miR-19a		hsa-miR-19a-3p
14992	0.000549	2.47e-05	4.45668	2.33743	1.97817	hsa-miR-96		hsa-miR-96-5p
12343	7.34e-05	1.73e-06	5.12734	4.84518	1.97799	hsa-miR-107		hsa-miR-107
7886	1.6e-05	2e-07	5.64315	6.89406	1.97652	hsa-miR-19a		hsa-miR-19a-3p
5467	0.0421	0.006	2.98161	-2.22294	1.97528	hcmv-miR-UL112		hcmv-miR-UL112-3p
9205	0.000389	1.56e-05	4.57369	2.76453	1.97287	hsa-miR-34a		hsa-miR-34a-5p
15684	0.00018	5.69e-06	4.84209	3.7289	1.97216	hsa-miR-192*		hsa-miR-192-3p
6914	5.9e-07	2.75e-09	6.64383	10.9941	1.96892	hsa-miR-18a		hsa-miR-18a-5p
8828	0.000521	2.29e-05	4.47335	2.40249	1.9684	hsa-let-7a		hsa-let-7a-5p
14984	2.73e-05	4.47e-07	5.45331	6.12889	1.96542	hsa-miR-103		hsa-miR-103a-3p
15411	0.0318	0.00421	2.96064	-2.29871	1.96496	hsa-miR-483-3p		hsa-miR-483-3p
7692	0.000951	4.89e-05	4.27436	1.69548	1.96492	hsa-let-7e		hsa-let-7e-5p
8997	0.0106	0.00098	3.43915	-0.99219	1.96486	hsa-miR-32*		hsa-miR-324-5p
6255	0.000398	1.6e-05	4.59664	2.78161	1.96382	hsa-miR-376b		hsa-miR-376b-3p
5164	0.0145	0.00151	3.28079	-1.46416	1.96118	hsa-miR-199b-5p		hsa-miR-199b-5p
11362	0.0193	0.0022	3.20942	-1.6164	1.96081	hsa-miR-552		hsa-miR-552-3p
1367	0.00223	0.00014	3.98343	0.70933	1.96055	hsa-miR-660		hsa-miR-660-5p
9900	0.00814	0.000715	3.57433	-0.61357	1.95924	hsa-miR-34c-5p		hsa-miR-34c-5p
1749	0.000198	6.49e-06	4.7982	3.59192	1.95744	hsa-miR-23a		hsa-miR-23a-3p
8093	0.00038	1.51e-05	4.58156	2.79315	1.95731	hsa-miR-34a		hsa-miR-34a-5p
5222	0.00169	9.86e-05	4.12707	1.1251	1.95503	hsa-miR-34c-5p		hsa-miR-34c-5p
11474	0.0113	0.00108	3.38008	-1.1851	1.95422	hsa-miR-142-3p		hsa-miR-142-3p
5830	2.73e-05	4.46e-07	5.45376	6.1307	1.9505	hsa-miR-103		hsa-miR-103a-3p
4946	0.000902	4.54e-05	4.29146	1.75898	1.95013	hsa-miR-200a		hsa-miR-200a-3p
15292	0.0463	0.00672	2.89189	-2.38213	1.9482	hsa-miR-620		hsa-miR-620
892	7.77e-05	1.84e-06	5.11187	4.78529	1.94681	hsa-miR-107		hsa-miR-107
6516	4.5e-05	9.01e-07	5.28535	5.46247	1.94629	hsa-miR-19a		hsa-miR-19a-3p
12362	0.000287	1.03e-05	4.68733	3.16522	1.94531	hsa-miR-155		hsa-miR-155-5p
11167	2.26e-05	3.4e-07	5.51796	6.38808	1.9429	hsa-miR-19a		hsa-miR-19a-3p
6761	0.000585	2.68e-05	4.4318	2.25398	1.94192	hsa-miR-34a		hsa-miR-34a-5p
6218	0.00337	0.000231	3.84805	0.26148	1.94098	hsa-miR-590-5p		hsa-miR-590-5p
15044	0.000909	4.62e-05	4.28688	1.74299	1.94069	hsa-miR-200b		hsa-miR-200b-3p
15073	0.00085	4.24e-05	4.30971	1.82278	1.93801	hsa-miR-200b		hsa-miR-200b-3p
11045	0.00411	0.000294	3.78676	0.0604	1.93758	hsa-miR-99a		hsa-miR-99a-5p
278	0.000693	3.3e-05	4.38198	2.06755	1.93648	hsa-miR-223		hsa-miR-223-3p
14184	3.31e-05	5.97e-07	5.3845	5.85463	1.93541	hsa-miR-103		hsa-miR-103a-3p
14519	0.000185	5.99e-06	4.82574	3.67723	1.93324	hsa-miR-155		hsa-miR-155-5p
11897	4.69e-05	9.57e-07	5.27089	5.40557	1.93047	hsa-miR-103		hsa-miR-103a-3p
1057	9.3e-05	2.34e-06	5.06989	4.5757	1.93027	hsa-miR-192*		hsa-miR-192-3p
5381	0.00179	0.000107	4.0678	0.98216	1.93019	hsa-miR-98		hsa-miR-98-5p
7586	3.08e-05	5.27e-07	5.43458	5.98886	1.92974	hsa-miR-18a		hsa-miR-18a-5p
557	5.86e-05	1.3e-06	5.19621	5.11304	1.9289	hsa-miR-27a		hsa-miR-27a-3p
7312	0.0151	0.00158	3.26214	-1.52596	1.92585	hsa-miR-142-3p		hsa-miR-142-3p
8197	0.000276	9.75e-06	4.69457	3.20714	1.92578	hsa-miR-23a		hsa-miR-23a-3p
10327	0.00521	0.000398	3.68916	-0.24233	1.92532	hsa-miR-96		hsa-miR-96-5p
9460	0.000847	4.22e-05	4.31147	1.82895	1.92504	hsa-let-7a		hsa-let-7a-5p
4755	0.000391	1.57e-05	4.57513	2.76334	1.92503	hsa-miR-34a		hsa-miR-34a-5p
10817	0.00012	3.36e-06	4.96293	4.21346	1.92406	hsa-miR-19a		hsa-miR-19a-3p
10537	6.63e-06	5.84e-08	5.92909	8.06839	1.9222	hsa-miR-19a		hsa-miR-19a-3p
13232	8.38e-05	2.01e-06	5.09382	4.7038	1.92217	hsa-miR-19a		hsa-miR-19a-3p
5220	0.00561	0.000436	3.65546	-0.3485	1.92002	hsa-miR-195		hsa-miR-195-5p
15494	0.00129	7.05e-05	4.18243	1.36863	1.91901	hsa-miR-96		hsa-miR-96-5p
60	0.00137	7.58e-05	4.1624	1.30059	1.91831	hsa-miR-96		hsa-miR-96-5p
6188	2.8e-05	4.62e-07	5.44566	6.09832	1.91829	hsa-miR-19a		hsa-miR-19a-3p
11702	0.0244	0.00299	3.0537	-2.1109	1.91705	hsa-miR-451		hsa-miR-451a
1037	4.82e-05	1e-06	5.25955	5.36103	1.91616	hsa-miR-103		hsa-miR-103a-3p
11304	0.05	0.00737	2.76239	-2.7924	1.91413	hsa-miR-1224-3p		hsa-miR-1224-3p
15529	0.000699	3.34e-05	4.37381	2.04821	1.91387	hsa-let-7a		hsa-let-7a-5p
8332	0.0124	0.00122	3.34336	-1.29287	1.91201	hsa-miR-451		hsa-miR-451a
9163	7.79e-06	7.15e-08	5.88258	7.87568	1.90912	hsa-miR-19a		hsa-miR-19a-3p
4813	0.000785	3.87e-05	4.33474	1.91057	1.90862	hsa-let-7a		hsa-let-7a-5p
10977	0.00421	0.000303	3.76235	-0.01085	1.90798	hsa-miR-200a		hsa-miR-200a-3p
2209	0.00176	0.000104	4.10729	1.06644	1.90383	hsa-miR-214*		hsa-miR-214-5p
11874	0.0061	0.000488	3.62853	-0.43059	1.90117	hsa-miR-199b-5p		hsa-miR-199b-5p
14999	0.0007	3.35e-05	4.37289	2.04498	1.90107	hsa-let-7a		hsa-let-7a-5p
195	0.0282	0.00359	3.03129	-2.08375	1.90027	hsa-miR-95		hsa-miR-95-3p
14313	0.023	0.00276	3.15275	-1.76028	1.89967	hsa-miR-499-3p		hsa-miR-499a-3p
10880	0.0176	0.00196	3.20665	-1.66113	1.89816	hsa-miR-32*		hsa-miR-324-5p
11056	0.000999	5.21e-05	4.25458	1.63061	1.89643	hsa-miR-34a		hsa-miR-34a-5p
11982	0.000112	3.01e-06	5.00664	4.33572	1.89595	hsa-miR-192*		hsa-miR-192-3p
11382	0.000816	4.04e-05	4.3232	1.87004	1.89524	hsa-let-7a		hsa-let-7a-5p
13867	0.000376	1.49e-05	4.58528	2.80667	1.89188	hsa-miR-23a		hsa-miR-23a-3p
4455	4.31e-08	1.01e-10	7.36319	14.1572	1.89173	hsa-miR-18b		hsa-miR-18b-5p
6421	0.0136	0.00139	3.30217	-1.41275	1.89045	hsa-miR-451		hsa-miR-451a
11900	3.45e-05	6.37e-07	5.36861	5.79153	1.88981	hsa-miR-103		hsa-miR-103a-3p
10527	0.00144	8.05e-05	4.13625	1.22356	1.88976	hsa-miR-200a		hsa-miR-200a-3p
12519	0.0178	0.00198	3.18926	-1.73289	1.88802	hsa-miR-195		hsa-miR-195-5p
3168	0.000574	2.61e-05	4.45026	2.29807	1.88723	hsa-miR-301a		hsa-miR-301a-3p
13286	0.00116	6.23e-05	4.20871	1.46856	1.88698	hsa-miR-223		hsa-miR-223-3p
13817	0.00116	6.26e-05	4.20478	1.45838	1.88465	hsa-miR-200b		hsa-miR-200b-3p
9967	0.00683	0.000564	3.57895	-0.5858	1.88441	hsa-miR-29b		hsa-miR-29b-3p
9742	5.96e-06	5.12e-08	5.95923	8.19362	1.88328	hsa-miR-19a		hsa-miR-19a-3p
6463	0.000765	3.74e-05	4.37695	1.99989	1.88227	hsa-miR-196b		hsa-miR-196b-5p
14414	0.0016	9.28e-05	4.097	1.09027	1.88223	hsa-miR-200b		hsa-miR-200b-3p
1213	0.0123	0.00121	3.34635	-1.28239	1.88201	hsa-miR-142-3p		hsa-miR-142-3p
5687	0.00047	2.04e-05	4.5261	2.54817	1.88102	hsa-miR-98		hsa-miR-98-5p
54	0.000313	1.16e-05	4.65043	3.04469	1.87992	hsa-miR-107		hsa-miR-107
935	0.000312	1.15e-05	4.65328	3.05518	1.87899	hsa-miR-23a		hsa-miR-23a-3p
10684	0.00174	0.000103	4.0757	1.01062	1.87861	hsa-miR-10a		hsa-miR-10a-5p
3485	0.001	5.24e-05	4.25816	1.63548	1.87743	hsa-miR-215		hsa-miR-215-5p
11663	0.00168	9.79e-05	4.08906	1.05584	1.87631	hsa-miR-215		hsa-miR-215-5p
12595	0.0129	0.00128	3.32668	-1.34155	1.8743	hsa-miR-451		hsa-miR-451a
8397	4.85e-05	1.02e-06	5.25618	5.34778	1.874	hsa-miR-103		hsa-miR-103a-3p
2925	0.00106	5.61e-05	4.23481	1.56206	1.87397	hsa-miR-27b		hsa-miR-27b-3p
7446	0.000438	1.84e-05	4.55665	2.64689	1.87332	hsa-miR-10a		hsa-miR-10a-5p
7094	0.00139	7.69e-05	4.15326	1.27566	1.87025	hsa-let-7e		hsa-let-7e-5p
7647	0.000112	3.03e-06	4.9885	4.31096	1.87	hsa-miR-107		hsa-miR-107
7570	0.0069	0.000572	3.5744	-0.59982	1.86978	hsa-miR-200b		hsa-miR-200b-3p
15301	0.00411	0.000293	3.89932	0.25949	1.86956		CONTROL	#N/A
9488	0.0171	0.00187	3.20751	-1.68379	1.86942	hsa-miR-451		hsa-miR-451a
1889	0.000184	5.88e-06	4.8231	3.68513	1.86891	hsa-miR-331-3p		hsa-miR-331-3p
15599	0.000105	2.7e-06	5.0178	4.42304	1.86646	hsa-miR-107		hsa-miR-107
2139	0.00337	0.000231	3.84619	0.25629	1.86331	hsa-miR-215		hsa-miR-215-5p
11706	0.00178	0.000106	4.06067	0.96762	1.86308	hsa-miR-200a		hsa-miR-200a-3p
6611	0.000422	1.73e-05	4.54979	2.67165	1.86113	hsa-miR-34a		hsa-miR-34a-5p
6915	2.16e-05	3.15e-07	5.53654	6.46285	1.85883	hsa-miR-19a		hsa-miR-19a-3p
14808	0.00044	1.85e-05	4.55514	2.64155	1.85869	hsa-miR-196b		hsa-miR-196b-5p
8714	0.000502	2.2e-05	4.4838	2.43995	1.85839	hsa-miR-34a		hsa-miR-34a-5p
3797	0.000475	2.07e-05	4.51245	2.51895	1.85734	hsa-miR-96		hsa-miR-96-5p
12279	0.000336	1.27e-05	4.64721	2.98845	1.85407	hsa-miR-192*		hsa-miR-192-3p
10001	0.000368	1.44e-05	4.59372	2.8374	1.85363	hsa-miR-23a		hsa-miR-23a-3p
15535	0.000137	4.02e-06	5.01563	4.13258	1.8527	hsa-miR-550*		hsa-miR-550a-3p
14653	0.00129	7.07e-05	4.17886	1.35975	1.85027	hsa-miR-96		hsa-miR-96-5p
10078	0.0188	0.00214	3.164	-1.80628	1.84969	hsa-miR-451		hsa-miR-451a
3861	0.00614	0.000494	3.62526	-0.44159	1.84862	hsa-miR-195		hsa-miR-195-5p
11376	0.00209	0.000129	4.0062	0.7851	1.84418	hsa-miR-200a		hsa-miR-200a-3p
1045	0.0031	0.000209	3.8789	0.36001	1.84391	hsa-miR-590-5p		hsa-miR-590-5p
11378	0.000153	4.58e-06	4.88955	3.92568	1.84262	hsa-miR-155		hsa-miR-155-5p
15514	1.73e-06	1.08e-08	6.31998	9.68227	1.84239	hsa-miR-18b		hsa-miR-18b-5p
1386	0.000112	3.05e-06	4.98731	4.30643	1.84138	hsa-miR-107		hsa-miR-107
3636	0.00811	0.000709	3.51424	-0.78097	1.83942	hsa-miR-195		hsa-miR-195-5p
11087	0.0171	0.00186	3.20882	-1.68007	1.83865	hsa-miR-451		hsa-miR-451a
615	0.00036	1.4e-05	4.60198	2.86749	1.83854	hsa-miR-23a		hsa-miR-23a-3p
14251	0.00026	8.97e-06	4.78601	3.36819	1.83853	hsa-miR-629*		hsa-miR-629-3p
370	0.000174	5.42e-06	4.84375	3.76262	1.83811	hsa-miR-107		hsa-miR-107
13621	0.00118	6.34e-05	4.24146	1.52123	1.83649	hsa-miR-20a*		hsa-miR-20a-3p
1481	0.0395	0.00552	2.86917	-2.51967	1.83166	hsa-miR-483-3p		hsa-miR-483-3p
4340	0.00218	0.000135	4.02135	0.80511	1.83	hsa-miR-135b		hsa-miR-135b-5p
3646	0.000909	4.62e-05	4.30949	1.78579	1.82968	hsa-miR-301a		hsa-miR-301a-3p
7961	0.00283	0.000188	3.90192	0.43921	1.82511	hsa-miR-200b		hsa-miR-200b-3p
14712	0.0268	0.00337	3.01355	-2.2196	1.82496	hsa-miR-451		hsa-miR-451a
14514	0.000655	3.1e-05	4.3935	2.11789	1.82324	hsa-miR-23a		hsa-miR-23a-3p
13893	0.047	0.00684	2.80448	-2.64896	1.82219	hsa-miR-605		hsa-miR-605-5p
13214	0.00671	0.000552	3.60693	-0.49386	1.82163	hsa-miR-374a		hsa-miR-374a-5p
1885	0.00203	0.000124	4.01644	0.8193	1.82129	hsa-miR-200a		hsa-miR-200a-3p
12327	0.000111	2.92e-06	4.99818	4.34795	1.82092	hsa-miR-107		hsa-miR-107
14454	0.00123	6.65e-05	4.18836	1.40188	1.82033	hsa-miR-27b		hsa-miR-27b-3p
5144	0.00146	8.22e-05	4.13497	1.21334	1.82026	hsa-miR-28-5p		hsa-miR-28-5p
14105	0.00473	0.000352	3.726	-0.12687	1.81938	hsa-miR-96		hsa-miR-96-5p
2821	0.0261	0.00325	3.02765	-2.17537	1.81706	hsa-miR-142-3p		hsa-miR-142-3p
1303	0.00269	0.000177	3.95265	0.57436	1.81571	hsa-miR-135b		hsa-miR-135b-5p
2085	0.0265	0.00332	3.09029	-1.91815	1.81414	hsa-miR-214*		hsa-miR-214-5p
7808	4.62e-05	9.35e-07	5.28581	5.43608	1.81397	hsa-miR-301a		hsa-miR-301a-3p
12373	7.89e-05	1.88e-06	5.10672	4.76536	1.81374	hsa-miR-103		hsa-miR-103a-3p
5930	0.00727	0.000612	3.65282	-0.42059	1.81267	hsa-miR-552		hsa-miR-552-3p
6936	0.0004	1.62e-05	4.58035	2.75427	1.81225	hsa-miR-376b		hsa-miR-376b-3p
11386	0.00253	0.000163	3.94008	0.56583	1.80993	hsa-miR-28-5p		hsa-miR-28-5p
1866	0.000428	1.77e-05	4.54096	2.64589	1.80954	hsa-miR-23a		hsa-miR-23a-3p
13394	0.00131	7.2e-05	4.17156	1.33802	1.80858	hsa-let-7e		hsa-let-7e-5p
15487	0.00147	8.32e-05	4.17185	1.28268	1.80718	hsa-miR-629*		hsa-miR-629-3p
5398	0.0202	0.00235	3.13307	-1.89256	1.80668	hsa-miR-451		hsa-miR-451a
1395	0.0141	0.00145	3.29562	-1.42018	1.80666	hsa-miR-99a		hsa-miR-99a-5p
12864	0.000177	5.55e-06	4.83748	3.73908	1.80607	hsa-miR-103		hsa-miR-103a-3p
4330	0.00395	0.00028	3.81556	0.14341	1.80541	hsa-miR-224		hsa-miR-224-5p
13512	3.23e-05	5.71e-07	5.39485	5.89577	1.80514	hsa-miR-19a		hsa-miR-19a-3p
15659	0.00486	0.000365	3.71168	-0.1719	1.80387	hsa-miR-28-5p		hsa-miR-28-5p
4001	0.00115	6.15e-05	4.20944	1.47443	1.80316	hsa-miR-34a		hsa-miR-34a-5p
732	0.00014	4.14e-06	4.91899	4.02675	1.80265	hsa-miR-192*		hsa-miR-192-3p
6068	0.00572	0.000449	3.6502	-0.36436	1.80212	hsa-miR-223		hsa-miR-223-3p
13511	0.00783	0.000678	3.52468	-0.75096	1.80062	hsa-miR-126		hsa-miR-126-3p
6245	0.0155	0.00165	3.25024	-1.55581	1.79746	hsa-miR-99a		hsa-miR-99a-5p
11017	0.000144	4.27e-06	4.90369	3.9886	1.79683	hsa-miR-331-3p		hsa-miR-331-3p
1705	0.000552	2.48e-05	4.46081	2.34076	1.79648	hsa-miR-455-3p		hsa-miR-455-3p
12145	0.000455	1.94e-05	4.51659	2.55789	1.79558	hsa-miR-103		hsa-miR-103a-3p
9354	0.00973	0.000889	3.4406	-1.00545	1.79456	hsa-miR-151-5p		hsa-miR-151a-5p
7388	0.00262	0.000169	3.93493	0.54415	1.79312	hsa-let-7g		hsa-let-7g-5p
3967	0.0205	0.00238	3.12936	-1.90021	1.79308	hsa-miR-451		hsa-miR-451a
4636	0.00986	0.000903	3.44309	-0.99052	1.79264	hsa-miR-199b-5p		hsa-miR-199b-5p
1764	0.00516	0.000393	3.73844	-0.10765	1.79239	hsa-miR-95		hsa-miR-95-3p
6122	0.0209	0.00244	3.16173	-1.74765	1.79225	hsa-miR-10a*		hsa-miR-10a-5p
10473	0.0116	0.00112	3.37408	-1.19803	1.79191	hsa-miR-100		hsa-miR-100-5p
5905	0.0029	0.000193	3.89964	0.42822	1.79088	hsa-miR-96		hsa-miR-96-5p
7025	0.00181	0.000108	4.05736	0.95419	1.79003	hsa-miR-200a		hsa-miR-200a-3p
8792	0.000339	1.29e-05	4.62353	2.94619	1.78891	hsa-miR-107		hsa-miR-107
3647	0.000889	4.46e-05	4.29615	1.77538	1.7888	hsa-miR-34a		hsa-miR-34a-5p
3855	0.000525	2.32e-05	4.47237	2.39343	1.78707	hsa-miR-34a		hsa-miR-34a-5p
1183	0.00415	0.000298	3.76743	0.00538	1.78396	hsa-miR-28-5p		hsa-miR-28-5p
14590	0.00265	0.000172	3.92872	0.52563	1.78307	hsa-miR-223		hsa-miR-223-3p
146	0.00262	0.000169	3.95956	0.60049	1.78263	hsa-miR-146b-5p		hsa-miR-146b-5p
6839	0.000112	3.04e-06	4.99152	4.31196	1.78157	hsa-miR-107		hsa-miR-107
5177	0.0133	0.00134	3.31396	-1.37666	1.78148	hsa-miR-200b		hsa-miR-200b-3p
900	6.27e-05	1.43e-06	5.17265	5.02122	1.78053	hsa-miR-331-3p		hsa-miR-331-3p
11635	0.000247	8.37e-06	4.75908	3.38378	1.78038	hsa-miR-17		hsa-miR-17-5p
13386	0.000257	8.85e-06	4.72968	3.31292	1.78006	hsa-miR-98		hsa-miR-98-5p
7682	0.00301	0.000202	3.89387	0.40492	1.77973	hsa-miR-301a		hsa-miR-301a-3p
1952	0.00141	7.87e-05	4.14218	1.2438	1.77298	hsa-miR-200b		hsa-miR-200b-3p
8966	0.00172	0.000101	4.07338	1.01043	1.77092	hsa-let-7g		hsa-let-7g-5p
7985	0.00352	0.000243	3.82537	0.19149	1.76915	hsa-miR-199a-5p		hsa-miR-199a-5p
10117	0.0117	0.00112	3.37327	-1.20041	1.76837	hsa-miR-195		hsa-miR-195-5p
7347	0.00546	0.000419	3.67764	-0.27871	1.76832	hsa-miR-199b-5p		hsa-miR-199b-5p
11719	0.00011	2.89e-06	5.00034	4.35622	1.7674	hsa-miR-331-3p		hsa-miR-331-3p
13581	0.00459	0.000337	3.75736	-0.033	1.7657	hsa-miR-192*		hsa-miR-192-3p
9011	0.0023	0.000145	3.97306	0.67489	1.76546	hsa-miR-27b		hsa-miR-27b-3p
6161	0.0166	0.0018	3.26921	-1.45776	1.76379	hsa-miR-214*		hsa-miR-214-5p
1528	0.0138	0.00141	3.29717	-1.42722	1.76347	hsa-miR-195		hsa-miR-195-5p
4117	0.00013	3.7e-06	4.93906	4.12268	1.76337	hsa-miR-103		hsa-miR-103a-3p
4559	0.000111	2.95e-06	4.99543	4.33744	1.76276	hsa-miR-27a		hsa-miR-27a-3p
14626	0.0257	0.0032	3.05331	-2.05744	1.76242	hsa-miR-224		hsa-miR-224-5p
3122	0.0349	0.00473	2.90069	-2.51216	1.76006	hsa-miR-99a		hsa-miR-99a-5p
14048	0.000999	5.21e-05	4.25466	1.63088	1.75958	hsa-miR-29b		hsa-miR-29b-3p
12021	0.00599	0.000475	3.66124	-0.32953	1.75746	hsa-miR-95		hsa-miR-95-3p
1464	0.00566	0.000441	3.65554	-0.34773	1.7565	hsa-miR-10a		hsa-miR-10a-5p
7405	8.52e-05	2.06e-06	5.08413	4.6781	1.7563	hsa-miR-331-3p		hsa-miR-331-3p
3049	0.00386	0.000272	3.79331	0.08827	1.75538	hsa-miR-200a		hsa-miR-200a-3p
1715	0.0142	0.00147	3.2861	-1.45716	1.75514	hsa-miR-195		hsa-miR-195-5p
15160	0.000579	2.65e-05	4.43803	2.27098	1.75435	hsa-miR-34a		hsa-miR-34a-5p
2607	0.00171	9.99e-05	4.07653	1.02106	1.75395	hsa-miR-200b		hsa-miR-200b-3p
7202	0.00369	0.000256	3.836	0.21035	1.75362	hsa-miR-629*		hsa-miR-629-3p
4399	0.00515	0.000391	3.70848	-0.18406	1.75244	hsa-miR-7		hsa-miR-7-5p
2834	0.00473	0.000351	3.71941	-0.14732	1.75098	hsa-let-7g		hsa-let-7g-5p
6384	0.000327	1.22e-05	4.63696	2.99533	1.75049	hsa-miR-107		hsa-miR-107
5700	0.0237	0.00287	3.06685	-2.07504	1.75019	hsa-miR-451		hsa-miR-451a
9585	9.13e-05	2.28e-06	5.05925	4.58222	1.74964	hsa-miR-27a		hsa-miR-27a-3p
4574	0.00793	0.000688	3.51903	-0.76906	1.749	hsa-miR-200a		hsa-miR-200a-3p
13059	0.00232	0.000147	3.96896	0.66132	1.74785	hsa-miR-27b		hsa-miR-27b-3p
5352	0.0109	0.00103	3.39562	-1.13919	1.74768	hsa-miR-29b		hsa-miR-29b-3p
5068	0.00675	0.000556	3.58804	-0.55631	1.74468	hsa-miR-203		hsa-miR-203a-3p
1113	0.00272	0.000179	3.91325	0.4776	1.74292	hsa-miR-199a-5p		hsa-miR-199a-5p
10461	0.0109	0.00103	3.42522	-1.01756	1.74201	hsa-miR-135b		hsa-miR-135b-5p
7259	0.00517	0.000395	3.685	-0.25587	1.74186	hsa-let-7g		hsa-let-7g-5p
5548	0.0186	0.0021	3.17218	-1.7785	1.74143	hsa-miR-195		hsa-miR-195-5p
9921	0.0184	0.00206	3.19586	-1.67334	1.74019	hsa-miR-376b		hsa-miR-376b-3p
13405	0.011	0.00104	3.39757	-1.12747	1.74	hsa-miR-32*		hsa-miR-324-5p
9874	0.00211	0.00013	4.00885	0.78773	1.73776	hsa-miR-34b*		hsa-miR-34b-5p
11879	0.00214	0.000132	3.99878	0.76037	1.73736	hsa-miR-768-5p_v11.0		#N/A
10435	0.00102	5.32e-05	4.25138	1.61578	1.7372	hsa-miR-34b*		hsa-miR-34b-5p
4235	0.0232	0.0028	3.07675	-2.0451	1.73697	hsa-miR-195		hsa-miR-195-5p
12466	0.000257	8.81e-06	4.72055	3.30314	1.73611	hsa-miR-331-3p		hsa-miR-331-3p
6260	0.00244	0.000156	3.95268	0.60744	1.73505	hsa-miR-27b		hsa-miR-27b-3p
15492	0.0101	0.000932	3.43485	-1.01436	1.73353	hsa-miR-196b		hsa-miR-196b-5p
10850	0.00196	0.000119	4.05124	0.9079	1.73193	hsa-miR-100		hsa-miR-100-5p
1054	0.0026	0.000168	3.93086	0.53548	1.73092	hsa-miR-27b		hsa-miR-27b-3p
6435	0.000672	3.2e-05	4.3879	2.09328	1.72984	hsa-miR-34a		hsa-miR-34a-5p
8188	8.89e-05	2.2e-06	5.06799	4.61585	1.72571	hsa-miR-27a		hsa-miR-27a-3p
10417	0.00809	0.000708	3.52695	-0.73442	1.72465	hsa-miR-7		hsa-miR-7-5p
12696	0.00313	0.000212	3.86457	0.31856	1.72417	hsa-miR-199a-5p		hsa-miR-199a-5p
14772	0.0144	0.00149	3.29846	-1.39134	1.72408	hsa-miR-7		hsa-miR-7-5p
2403	0.000354	1.37e-05	4.60678	2.885	1.72211	hsa-miR-181c		hsa-miR-181c-5p
3659	0.00066	3.13e-05	4.39126	2.10996	1.72186	hsa-miR-23a		hsa-miR-23a-3p
15295	6.92e-05	1.61e-06	5.14427	4.91086	1.72165	hsa-miR-27a		hsa-miR-27a-3p
10701	0.000117	3.24e-06	5.0208	4.29757	1.72103	hsa-miR-17*		hsa-miR-17-3p
13026	0.00612	0.000492	3.62452	-0.44356	1.71973	hsa-miR-125a-5p		hsa-miR-125a-5p
13577	0.000284	1.01e-05	4.69146	3.18051	1.71962	hsa-miR-455-3p		hsa-miR-455-3p
8041	0.00652	0.000532	3.59976	-0.52052	1.71958	hsa-miR-126		hsa-miR-126-3p
12256	0.0256	0.00316	3.03615	-2.15556	1.71868	hsa-miR-451		hsa-miR-451a
3883	0.00611	0.000489	3.68719	-0.28375	1.71836	hsa-miR-652		hsa-miR-652-3p
12630	0.0238	0.00291	3.06274	-2.08625	1.7173	hsa-miR-99a		hsa-miR-99a-5p
12035	0.000277	9.82e-06	4.69283	3.20071	1.71561	hsa-miR-324-5p		hsa-miR-324-5p
3630	0.000117	3.26e-06	4.97047	4.24218	1.7156	hsa-miR-27a		hsa-miR-27a-3p
5916	0.0134	0.00136	3.32496	-1.32648	1.71408	hsa-miR-196b		hsa-miR-196b-5p
2819	0.00725	0.000609	3.58328	-0.56455	1.71283	hsa-miR-146b-5p		hsa-miR-146b-5p
2245	0.00163	9.46e-05	4.09382	1.07696	1.71184	hsa-miR-155		hsa-miR-155-5p
4215	0.000173	5.37e-06	4.84612	3.77153	1.71128	hsa-miR-331-3p		hsa-miR-331-3p
5967	0.00307	0.000207	3.8757	0.35267	1.71101	hsa-miR-28-5p		hsa-miR-28-5p
7609	0.0183	0.00205	3.17916	-1.76128	1.7087	hsa-miR-195		hsa-miR-195-5p
5718	0.0141	0.00145	3.31221	-1.35718	1.70703	hsa-miR-100		hsa-miR-100-5p
11384	0.00268	0.000175	3.92037	0.50097	1.70691	hsa-miR-27b		hsa-miR-27b-3p
7160	0.00184	0.00011	4.04935	0.92954	1.70641	hsa-let-7g		hsa-let-7g-5p
5723	0.0266	0.00335	3.01619	-2.21251	1.70353	hsa-miR-451		hsa-miR-451a
4505	0.000117	3.25e-06	4.97174	4.24702	1.70344	hsa-miR-103		hsa-miR-103a-3p
10769	0.000552	2.49e-05	4.46027	2.33917	1.70176	hsa-miR-590-5p		hsa-miR-590-5p
9106	0.0314	0.00414	2.96291	-2.29936	1.70153	hsa-miR-224		hsa-miR-224-5p
11129	0.0124	0.00122	3.36038	-1.2228	1.70081	hsa-miR-199b-5p		hsa-miR-199b-5p
5419	0.000259	8.94e-06	4.71672	3.28896	1.69935	hsa-miR-27a		hsa-miR-27a-3p
10277	0.00139	7.69e-05	4.14872	1.26611	1.69881	hsa-miR-29b		hsa-miR-29b-3p
7924	0.0231	0.00279	3.07816	-2.04123	1.69851	hsa-miR-451		hsa-miR-451a
15025	0.00339	0.000233	3.84397	0.24915	1.69727	hsa-miR-125a-5p		hsa-miR-125a-5p
10116	0.00516	0.000393	3.7068	-0.19185	1.69724	hsa-miR-196a		hsa-miR-196a-5p
3529	0.00215	0.000134	3.99583	0.75054	1.69681	hsa-let-7g		hsa-let-7g-5p
10535	0.00624	0.000505	3.61324	-0.47944	1.69532	hsa-miR-126		hsa-miR-126-3p
8979	8.75e-05	2.15e-06	5.07314	4.6357	1.69439	hsa-miR-331-3p		hsa-miR-331-3p
7622	0.00085	4.25e-05	4.3725	1.92498	1.69273	hsa-miR-629*		hsa-miR-629-3p
5714	0.00131	7.19e-05	4.16709	1.32895	1.69255	hsa-miR-29b		hsa-miR-29b-3p
4513	0.00156	8.9e-05	4.11798	1.15048	1.69101	hsa-miR-96		hsa-miR-96-5p
5516	0.00225	0.000141	3.9929	0.72879	1.68994	hsa-miR-7		hsa-miR-7-5p
15537	0.00608	0.000486	3.67617	-0.30615	1.68952	hsa-miR-505*		hsa-miR-505-3p
12094	0.000438	1.84e-05	4.54037	2.62513	1.68881	hsa-miR-590-5p		hsa-miR-590-5p
5681	0.00114	6.07e-05	4.21316	1.48728	1.68797	hsa-miR-23a		hsa-miR-23a-3p
12799	0.00268	0.000174	3.92918	0.52376	1.68775	hsa-miR-223		hsa-miR-223-3p
698	0.00634	0.000515	3.61463	-0.47414	1.68706	hsa-miR-203		hsa-miR-203a-3p
1106	0.033	0.00441	2.94534	-2.33206	1.68656	hsa-miR-483-3p		hsa-miR-483-3p
9989	0.000124	3.5e-06	4.95306	4.17589	1.68588	hsa-miR-27a		hsa-miR-27a-3p
14650	0.0106	0.000984	3.41077	-1.09282	1.68521	hsa-miR-200a		hsa-miR-200a-3p
4731	0.000533	2.38e-05	4.46609	2.37102	1.68483	hsa-miR-103		hsa-miR-103a-3p
12304	0.0313	0.00412	2.94691	-2.39418	1.68368	hsa-miR-451		hsa-miR-451a
14327	0.00929	0.000842	3.47152	-0.90356	1.68219	hsa-miR-10a		hsa-miR-10a-5p
2369	0.0358	0.00487	2.90287	-2.46179	1.68118	hsa-miR-328		hsa-miR-328-3p
14400	0.000314	1.16e-05	4.64898	3.03938	1.68112	hsa-miR-324-5p		hsa-miR-324-5p
9965	0.000718	3.46e-05	4.39756	2.07074	1.68049	hsa-miR-29b-1*		hsa-miR-29b-1-5p
4081	0.0426	0.00608	2.81286	-2.73783	1.67959	hsa-miR-100		hsa-miR-100-5p
12537	0.0144	0.00149	3.28152	-1.46844	1.67924	hsa-miR-100		hsa-miR-100-5p
6140	0.0158	0.00169	3.25093	-1.54008	1.6785	hsa-miR-192*		hsa-miR-192-3p
13465	0.0174	0.00191	3.20175	-1.6952	1.67849	hsa-miR-126		hsa-miR-126-3p
8580	0.00223	0.000139	3.98734	0.72051	1.67646	hsa-miR-660		hsa-miR-660-5p
1868	0.0028	0.000185	3.91414	0.47326	1.67642	hsa-miR-28-5p		hsa-miR-28-5p
14512	0.0284	0.00362	2.99166	-2.2722	1.67505	hsa-miR-99a		hsa-miR-99a-5p
597	0.00142	7.97e-05	4.13905	1.23312	1.67416	hsa-miR-29b		hsa-miR-29b-3p
2149	0.000185	5.95e-06	4.82739	3.68336	1.67389	hsa-miR-155		hsa-miR-155-5p
10995	0.00517	0.000395	3.70131	-0.2077	1.67123	hsa-miR-328		hsa-miR-328-3p
12704	0.00317	0.000216	3.87021	0.3311	1.66581	hsa-miR-374a		hsa-miR-374a-5p
1374	0.00194	0.000118	4.03293	0.87236	1.66431	hsa-miR-200b		hsa-miR-200b-3p
9090	0.0202	0.00235	3.13325	-1.89207	1.66426	hsa-miR-146a		hsa-miR-146a-5p
15560	0.000162	4.97e-06	4.86523	3.84343	1.66283	hsa-miR-27a		hsa-miR-27a-3p
11238	0.000308	1.12e-05	4.65825	3.07343	1.65877	hsa-miR-103		hsa-miR-103a-3p
8445	0.0039	0.000276	3.79106	0.08048	1.6582	hsa-miR-34b*		hsa-miR-34b-5p
1131	0.000576	2.62e-05	4.44323	2.28415	1.65785	hsa-miR-155		hsa-miR-155-5p
4787	0.00444	0.000325	3.74198	-0.07574	1.6571	hsa-let-7g		hsa-let-7g-5p
2244	0.0109	0.00103	3.40997	-1.08349	1.65568	hsa-miR-199b-5p		hsa-miR-199b-5p
14404	0.0442	0.00635	2.8248	-2.59174	1.65351	hsa-miR-92a-1*		hsa-miR-92a-1-5p
6665	0.0213	0.00251	3.11116	-1.95329	1.65251	hsa-miR-125b		hsa-miR-125b-5p
11145	0.000363	1.42e-05	4.60821	2.86971	1.65095	hsa-miR-590-5p		hsa-miR-590-5p
9476	0.00601	0.000479	3.62927	-0.42976	1.65008	hsa-miR-126		hsa-miR-126-3p
13428	0.00117	6.31e-05	4.20254	1.45066	1.64964	hsa-miR-23a		hsa-miR-23a-3p
5259	0.0329	0.0044	2.95632	-2.28418	1.64676	hsa-miR-34c-5p		hsa-miR-34c-5p
13883	0.00291	0.000194	3.89203	0.40692	1.64623	hsa-let-7g		hsa-let-7g-5p
3198	0.014	0.00144	3.37653	-1.18288	1.64623	hsa-miR-421		hsa-miR-421
8527	0.00411	0.000294	3.77298	0.02267	1.64529	hsa-miR-140-5p		hsa-miR-140-5p
4359	0.00676	0.000557	3.58417	-0.56913	1.64285	hsa-miR-28-5p		hsa-miR-28-5p
7882	0.0178	0.00198	3.1993	-1.68478	1.64259	hsa-miR-199b-5p		hsa-miR-199b-5p
12653	0.0317	0.00418	3.05836	-2.00508	1.64195	hsa-miR-646		hsa-miR-646
5215	0.00473	0.000352	3.71862	-0.14983	1.64157	hsa-miR-27b		hsa-miR-27b-3p
12732	0.0154	0.00163	3.25089	-1.56033	1.64092	hsa-miR-200b		hsa-miR-200b-3p
3563	0.0076	0.000648	3.57116	-0.59681	1.63935	hsa-miR-135b		hsa-miR-135b-5p
10956	0.000216	7.22e-06	4.79312	3.51877	1.63935	hsa-miR-141*		hsa-miR-141-5p
11246	0.00805	0.000701	3.51314	-0.78697	1.63906	hsa-miR-200a		hsa-miR-200a-3p
3427	0.0192	0.00219	3.15871	-1.81588	1.63674	hsa-miR-100		hsa-miR-100-5p
9405	0.00457	0.000335	3.75021	-0.05253	1.63624	hsa-miR-98		hsa-miR-98-5p
14201	0.00634	0.000513	3.62882	-0.42758	1.63596	hsa-miR-146b-5p		hsa-miR-146b-5p
4757	0.0041	0.000292	3.77266	0.0221	1.63542	hsa-miR-27b		hsa-miR-27b-3p
10142	0.00846	0.000751	3.53208	-0.71807	1.6352	hsa-miR-98		hsa-miR-98-5p
4503	0.00239	0.000152	3.97026	0.65729	1.63486	hsa-miR-590-5p		hsa-miR-590-5p
10129	0.00402	0.000285	3.78001	0.04562	1.63409	hsa-miR-199a-5p		hsa-miR-199a-5p
4772	0.00396	0.00028	3.78485	0.06112	1.63404	hsa-let-7g		hsa-let-7g-5p
8091	0.00114	6.08e-05	4.22288	1.50608	1.63392	hsa-miR-17		hsa-miR-17-5p
8138	0.0209	0.00244	3.12448	-1.90495	1.6313	hsa-miR-18a		hsa-miR-18a-5p
9651	0.00209	0.000129	4.01883	0.8135	1.62863	hsa-miR-625		hsa-miR-625-5p
2922	0.00108	5.73e-05	4.22887	1.54154	1.62745	hsa-miR-23a		hsa-miR-23a-3p
3373	0.0011	5.86e-05	4.22528	1.52561	1.62698	hsa-miR-331-3p		hsa-miR-331-3p
2472	0.00489	0.000368	3.70561	-0.19095	1.62654	hsa-let-7g		hsa-let-7g-5p
3608	0.00093	4.76e-05	4.27879	1.71482	1.62515	hsa-miR-324-5p		hsa-miR-324-5p
5851	0.0403	0.00568	2.85474	-2.56381	1.62504	hsa-miR-224		hsa-miR-224-5p
12913	0.0122	0.00119	3.35178	-1.26468	1.62482	hsa-miR-126		hsa-miR-126-3p
10950	0.00426	0.00031	3.75573	-0.03195	1.62383	hsa-miR-199a-5p		hsa-miR-199a-5p
10143	0.00668	0.000548	3.59402	-0.53672	1.62364	hsa-miR-223		hsa-miR-223-3p
4940	0.000321	1.19e-05	4.64592	3.02111	1.62317	hsa-miR-331-3p		hsa-miR-331-3p
7157	0.00278	0.000183	3.90886	0.46192	1.62177	hsa-let-7g		hsa-let-7g-5p
12842	0.00301	0.000201	3.88568	0.384	1.62075	hsa-miR-590-5p		hsa-miR-590-5p
13632	0.00612	0.000491	3.62	-0.45894	1.61933	hsa-let-7g		hsa-let-7g-5p
13557	0.00126	6.84e-05	4.1932	1.40193	1.61923	hsa-miR-455-3p		hsa-miR-455-3p
4721	0.0102	0.000944	3.42352	-1.05497	1.61818	hsa-miR-200a		hsa-miR-200a-3p
12052	0.000312	1.15e-05	4.65552	3.05622	1.61636	hsa-miR-331-3p		hsa-miR-331-3p
2588	0.00141	7.83e-05	4.14358	1.24859	1.61531	hsa-miR-23a		hsa-miR-23a-3p
8384	0.00269	0.000175	3.92548	0.51367	1.61399	hsa-miR-28-5p		hsa-miR-28-5p
9713	0.0105	0.00097	3.45887	-0.93423	1.6127	hsa-miR-214*		hsa-miR-214-5p
11534	0.006	0.000477	3.62868	-0.43196	1.61193	hsa-miR-199a-5p		hsa-miR-199a-5p
8014	0.0019	0.000115	4.03843	0.89289	1.61066	hsa-miR-29b		hsa-miR-29b-3p
14181	0.0133	0.00135	3.31567	-1.36758	1.60892	hsa-miR-10a		hsa-miR-10a-5p
8612	0.00137	7.59e-05	4.15452	1.28294	1.60567	hsa-miR-34b*		hsa-miR-34b-5p
12636	0.00569	0.000444	3.65042	-0.36425	1.60409	hsa-miR-151-5p		hsa-miR-151a-5p
14504	0.0233	0.00281	3.12788	-1.80963	1.60311	hsa-miR-645		hsa-miR-645
6080	0.00493	0.000371	3.71599	-0.16022	1.60104	hsa-miR-24-1*		hsa-miR-24-1-5p
12227	0.0178	0.00198	3.18957	-1.73204	1.60051	hsa-miR-29b		hsa-miR-29b-3p
13243	0.00409	0.000291	3.78744	0.0666	1.60042	hsa-miR-374a		hsa-miR-374a-5p
2854	0.000649	3.05e-05	4.40337	2.14299	1.59859	hsa-miR-155		hsa-miR-155-5p
14617	0.00603	0.000481	3.63463	-0.4121	1.59777	hsa-miR-10a		hsa-miR-10a-5p
1021	2.87e-06	2.05e-08	6.16794	9.06753	1.59496	hsa-miR-93		hsa-miR-93-5p
9576	0.00173	0.000102	4.07731	1.0164	1.59486	hsa-miR-455-3p		hsa-miR-455-3p
15639	0.0222	0.00265	3.09572	-1.99017	1.59462	hsa-miR-200a		hsa-miR-200a-3p
13515	0.00103	5.42e-05	4.24406	1.59413	1.59338	hsa-miR-331-3p		hsa-miR-331-3p
10151	0.00269	0.000175	3.91949	0.49808	1.59294	hsa-miR-29b		hsa-miR-29b-3p
11467	0.00291	0.000194	3.89038	0.40271	1.59253	hsa-miR-151-5p		hsa-miR-151a-5p
310	0.000631	2.94e-05	4.43187	2.20927	1.59241	hsa-miR-192*		hsa-miR-192-3p
4990	0.00853	0.000759	3.49042	-0.85467	1.59211	hsa-miR-200b		hsa-miR-200b-3p
13809	0.00553	0.000427	3.66144	-0.3298	1.59157	hsa-miR-140-5p		hsa-miR-140-5p
6284	0.00457	0.000335	3.73608	-0.0949	1.59019	hsa-miR-660		hsa-miR-660-5p
5500	0.00561	0.000437	3.66183	-0.32747	1.59017	hsa-miR-455-3p		hsa-miR-455-3p
8484	0.00554	0.000429	3.66039	-0.33308	1.59016	hsa-miR-199a-5p		hsa-miR-199a-5p
12068	0.0387	0.00536	2.86358	-2.58315	1.58978	hsa-miR-99a		hsa-miR-99a-5p
2449	0.00604	0.000482	3.62888	-0.43054	1.58917	hsa-miR-374a		hsa-miR-374a-5p
2963	0.000762	3.72e-05	4.36528	1.98326	1.58858	hsa-miR-590-5p		hsa-miR-590-5p
14085	0.0057	0.000446	3.64852	-0.37016	1.58831	hsa-miR-27b		hsa-miR-27b-3p
15075	0.0222	0.00264	3.09442	-1.99944	1.58819	hsa-miR-125b		hsa-miR-125b-5p
3681	0.00382	0.000269	3.81948	0.16222	1.58755	hsa-miR-7		hsa-miR-7-5p
2485	0.036	0.0049	2.91001	-2.41716	1.58738	hsa-miR-218		hsa-miR-218-5p
3958	0.013	0.0013	3.32314	-1.34999	1.58645	hsa-miR-29b		hsa-miR-29b-3p
3742	0.000937	4.8e-05	4.31881	1.78099	1.58574	hsa-miR-98		hsa-miR-98-5p
14136	0.0038	0.000267	3.8196	0.16345	1.58549	hsa-miR-98		hsa-miR-98-5p
2264	0.00144	8.05e-05	4.16813	1.28771	1.58529	hsa-miR-629*		hsa-miR-629-3p
376	0.000339	1.29e-05	4.68004	3.01727	1.58481	hsa-miR-629*		hsa-miR-629-3p
6655	0.0142	0.00147	3.28506	-1.46015	1.58403	hsa-miR-29b		hsa-miR-29b-3p
11054	0.0037	0.000258	3.8087	0.13775	1.5825	hsa-miR-29b		hsa-miR-29b-3p
11077	4.18e-05	8.25e-07	5.33609	5.57066	1.5821	hsa-miR-301b		hsa-miR-301b-3p
7800	0.0184	0.00206	3.17764	-1.76322	1.57879	hsa-miR-125b		hsa-miR-125b-5p
15523	0.00752	0.000639	3.54578	-0.6849	1.57866	hsa-miR-34b*		hsa-miR-34b-5p
2671	0.00689	0.00057	3.57701	-0.59113	1.57862	hsa-miR-424		hsa-miR-424-5p
3916	0.00307	0.000207	3.87198	0.34268	1.57847	hsa-miR-29b		hsa-miR-29b-3p
8263	0.00669	0.000549	3.58683	-0.56153	1.57769	hsa-miR-28-5p		hsa-miR-28-5p
10606	0.0196	0.00225	3.1579	-1.80065	1.57727	hsa-miR-328		hsa-miR-328-3p
15043	0.00483	0.00036	3.71224	-0.17	1.57668	hsa-miR-27b		hsa-miR-27b-3p
12324	0.00223	0.00014	3.99375	0.73363	1.57571	hsa-miR-374a		hsa-miR-374a-5p
222	0.022	0.00261	3.10847	-1.93324	1.57566	hsa-miR-10a		hsa-miR-10a-5p
9440	0.01	0.000922	3.43077	-1.03341	1.57356	hsa-let-7g		hsa-let-7g-5p
5842	0.00552	0.000426	3.67864	-0.27781	1.57355	hsa-miR-410		hsa-miR-410-3p
15148	0.00863	0.00077	3.49233	-0.84475	1.57166	hsa-miR-203		hsa-miR-203a-3p
2923	4.83e-06	3.94e-08	6.01919	8.44344	1.56924	hsa-miR-93		hsa-miR-93-5p
14113	0.00718	0.000602	3.56928	-0.61155	1.56783	hsa-miR-96		hsa-miR-96-5p
4730	0.00111	5.89e-05	4.23149	1.53616	1.56656	hsa-miR-590-5p		hsa-miR-590-5p
3316	0.0265	0.00332	3.03057	-2.13728	1.56599	hsa-miR-203		hsa-miR-203a-3p
10599	0.035	0.00474	2.89958	-2.51481	1.56595	hsa-miR-195		hsa-miR-195-5p
15312	0.00937	0.00085	3.45454	-0.96373	1.56525	hsa-miR-199a-5p		hsa-miR-199a-5p
112	0.0285	0.00364	2.99156	-2.26598	1.56465	hsa-miR-100		hsa-miR-100-5p
2980	0.00494	0.000372	3.70207	-0.20212	1.56226	hsa-let-7g		hsa-let-7g-5p
2006	0.00617	0.000499	3.62763	-0.43268	1.56207	hsa-miR-590-5p		hsa-miR-590-5p
8262	0.0229	0.00274	3.08997	-1.99077	1.56131	hsa-miR-301a		hsa-miR-301a-3p
13764	0.0011	5.86e-05	4.2535	1.58126	1.56064	hsa-miR-301b		hsa-miR-301b-3p
7121	9.84e-06	1.01e-07	5.81999	7.55274	1.55761	hsa-miR-301b		hsa-miR-301b-3p
8666	0.00182	0.000109	4.06345	0.9653	1.5571	hsa-miR-455-3p		hsa-miR-455-3p
11095	0.00733	0.000618	3.5545	-0.65926	1.55599	hsa-miR-126		hsa-miR-126-3p
9565	0.0187	0.00212	3.16637	-1.79965	1.55391	hsa-miR-429		hsa-miR-429
6930	0.000185	5.97e-06	4.84186	3.69821	1.55323	hsa-miR-192*		hsa-miR-192-3p
9345	0.00375	0.000262	3.80396	0.1225	1.5513	hsa-miR-151-5p		hsa-miR-151a-5p
14434	0.00374	0.000262	3.8085	0.13582	1.55109	hsa-miR-34b*		hsa-miR-34b-5p
14078	0.0254	0.00313	3.1606	-1.76213	1.55085	hsa-let-7i*		hsa-let-7i-3p
15079	0.00171	0.0001	4.07619	1.01991	1.55017	hsa-miR-221		hsa-miR-221-3p
5517	0.0205	0.00239	3.13209	-1.8847	1.54928	hsa-miR-32		hsa-miR-32-5p
11779	4.8e-05	9.92e-07	5.30166	5.40418	1.54903	hsa-miR-19b-1*		hsa-miR-19b-1-5p
14379	0.0123	0.00121	3.35962	-1.22766	1.54881	hsa-miR-196b		hsa-miR-196b-5p
11248	0.00825	0.000727	3.5039	-0.81396	1.54742	hsa-miR-200b		hsa-miR-200b-3p
1517	0.0134	0.00136	3.34135	-1.26968	1.54739	hsa-miR-221*		hsa-miR-221-3p
15465	0.000108	2.8e-06	5.00861	4.38785	1.54706	hsa-miR-324-5p		hsa-miR-324-5p
14591	0.00228	0.000144	3.98605	0.70915	1.54693	hsa-miR-98		hsa-miR-98-5p
4009	0.000613	2.83e-05	4.41718	2.20195	1.54542	hsa-miR-324-5p		hsa-miR-324-5p
5784	0.0102	0.000944	3.42236	-1.05985	1.54418	hsa-miR-27b		hsa-miR-27b-3p
13192	0.00596	0.000473	3.64757	-0.37186	1.54382	hsa-miR-15a*		hsa-miR-15a-3p
1162	0.00432	0.000314	3.75876	-0.02347	1.5438	hsa-miR-223		hsa-miR-223-3p
14508	0.00251	0.000161	3.94339	0.57677	1.54341	hsa-miR-185		hsa-miR-185-5p
11497	0.0258	0.00321	3.0325	-2.16229	1.54325	hsa-miR-195		hsa-miR-195-5p
15616	0.0029	0.000193	3.95243	0.53859	1.54228	hsa-miR-301b		hsa-miR-301b-3p
2017	2.57e-06	1.75e-08	6.20396	9.21949	1.54197	hsa-miR-93		hsa-miR-93-5p
10979	0.00638	0.000519	3.64474	-0.38368	1.54009	hsa-miR-92a-1*		hsa-miR-92a-1-5p
3067	0.00836	0.000741	3.49636	-0.8378	1.53991	hsa-miR-27b		hsa-miR-27b-3p
2226	0.00146	8.27e-05	4.12859	1.1975	1.53905	hsa-miR-23a		hsa-miR-23a-3p
1260	0.0072	0.000604	3.56004	-0.64316	1.5389	hsa-let-7g		hsa-let-7g-5p
9167	0.0303	0.00394	2.96106	-2.35999	1.53836	hsa-miR-125b		hsa-miR-125b-5p
9199	0.0158	0.00169	3.2507	-1.53906	1.53766	hsa-miR-10a		hsa-miR-10a-5p
3506	0.00384	0.000271	3.79855	0.10372	1.5376	hsa-miR-28-5p		hsa-miR-28-5p
7434	0.00356	0.000246	3.85034	0.25556	1.53702	hsa-miR-98		hsa-miR-98-5p
13667	0.00448	0.000328	3.75015	-0.0509	1.53673	hsa-miR-96		hsa-miR-96-5p
7820	0.000655	3.09e-05	4.41182	2.15178	1.53616	hsa-miR-18a		hsa-miR-18a-5p
4394	0.019	0.00216	3.16104	-1.81457	1.53606	hsa-miR-146a		hsa-miR-146a-5p
4694	0.000713	3.43e-05	4.37476	2.03733	1.53302	hsa-miR-590-5p		hsa-miR-590-5p
12566	0.0043	0.000312	3.75678	-0.02927	1.53236	hsa-miR-34b*		hsa-miR-34b-5p
11751	0.0255	0.00315	3.06893	-2.00011	1.53126	hsa-miR-376b		hsa-miR-376b-3p
7488	0.00201	0.000123	4.0186	0.8265	1.53099	hsa-miR-151-5p		hsa-miR-151a-5p
5768	0.00269	0.000177	3.91704	0.49004	1.53072	hsa-miR-140-5p		hsa-miR-140-5p
12435	0.00482	0.000358	3.72036	-0.14526	1.53057	hsa-miR-196a		hsa-miR-196a-5p
12949	0.00793	0.000689	3.52018	-0.76464	1.53044	hsa-miR-151-5p		hsa-miR-151a-5p
11780	0.00501	0.000378	3.71061	-0.17748	1.52955	hsa-miR-17		hsa-miR-17-5p
6562	0.000527	2.35e-05	4.47855	2.39779	1.5287	hsa-miR-542-3p		hsa-miR-542-3p
7315	0.00774	0.000667	3.52814	-0.74135	1.5286	hsa-miR-27b		hsa-miR-27b-3p
8430	0.000215	7.16e-06	4.77341	3.49944	1.52852	hsa-miR-331-3p		hsa-miR-331-3p
8306	0.000391	1.57e-05	4.58092	2.77106	1.52562	hsa-miR-18b		hsa-miR-18b-5p
8515	0.0016	9.3e-05	4.09653	1.08867	1.52523	hsa-miR-221		hsa-miR-221-3p
9018	0.0396	0.00555	2.84318	-2.6679	1.52501	hsa-miR-125b		hsa-miR-125b-5p
13591	0.00657	0.000537	3.5986	-0.52389	1.52481	hsa-miR-362-3p		hsa-miR-362-3p
6441	0.00332	0.000226	3.85248	0.27657	1.52461	hsa-miR-34b*		hsa-miR-34b-5p
10072	0.0111	0.00105	3.39145	-1.14831	1.52428	hsa-miR-10a		hsa-miR-10a-5p
10758	0.0496	0.00729	2.783	-2.69572	1.52307	hsa-miR-299-5p		hsa-miR-299-5p
13595	0.0135	0.00136	3.30805	-1.39569	1.52117	hsa-miR-27b		hsa-miR-27b-3p
1174	0.00774	0.000667	3.53773	-0.70783	1.52003	hsa-miR-196a		hsa-miR-196a-5p
7452	0.0175	0.00193	3.19734	-1.71014	1.51864	hsa-miR-29b		hsa-miR-29b-3p
3322	0.00995	0.000914	3.43374	-1.02457	1.51651	hsa-miR-10a		hsa-miR-10a-5p
15673	0.00718	0.0006	3.5665	-0.62155	1.51645	hsa-miR-455-3p		hsa-miR-455-3p
13300	0.04	0.00562	2.83907	-2.67846	1.51592	hsa-miR-125b		hsa-miR-125b-5p
13078	0.00573	0.000449	3.64651	-0.37645	1.5155	hsa-miR-27b		hsa-miR-27b-3p
13451	0.000177	5.58e-06	4.8674	3.77008	1.51457	hsa-miR-502-5p		hsa-miR-502-5p
6876	0.00739	0.000624	3.54987	-0.67426	1.51382	hsa-miR-768-5p_v11.0		#N/A
11589	0.000985	5.11e-05	4.26246	1.65418	1.51355	hsa-miR-324-5p		hsa-miR-324-5p
775	0.00486	0.000363	3.71807	-0.15171	1.51278	hsa-miR-96		hsa-miR-96-5p
8181	0.001	5.22e-05	4.27298	1.66646	1.51216	hsa-miR-192*		hsa-miR-192-3p
15593	0.000339	1.29e-05	4.62215	2.94114	1.51186	hsa-miR-331-3p		hsa-miR-331-3p
6205	0.0057	0.000445	3.65076	-0.36291	1.51128	hsa-miR-140-5p		hsa-miR-140-5p
4210	0.0173	0.00191	3.20818	-1.66834	1.51076	hsa-miR-100		hsa-miR-100-5p
8614	0.00447	0.000327	3.74333	-0.07194	1.51019	hsa-miR-34b*		hsa-miR-34b-5p
13650	0.00768	0.000659	3.56102	-0.62963	1.50989	hsa-miR-29b-1*		hsa-miR-29b-1-5p
9771	0.0126	0.00125	3.33578	-1.31504	1.50747	hsa-miR-150		hsa-miR-150-5p
10629	0.00842	0.000748	3.50138	-0.81762	1.50703	hsa-miR-17		hsa-miR-17-5p
2016	0.00443	0.000324	3.74466	-0.0675	1.50693	hsa-miR-125a-5p		hsa-miR-125a-5p
13422	0.0128	0.00127	3.33229	-1.32339	1.50485	hsa-miR-768-5p_v11.0		#N/A
9139	0.00413	0.000296	3.7691	0.01073	1.50274	hsa-miR-768-5p_v11.0		#N/A
7946	0.0114	0.00109	3.3814	-1.1779	1.50258	hsa-miR-24-1*		hsa-miR-24-1-5p
5924	0.00614	0.000495	3.62464	-0.44327	1.50207	hsa-miR-374a		hsa-miR-374a-5p
767	0.00937	0.000851	3.46468	-0.92445	1.49942	hsa-miR-362-5p		hsa-miR-362-5p
12534	7.21e-06	6.46e-08	5.90594	7.9724	1.49683	hsa-miR-93		hsa-miR-93-5p
2501	0.0459	0.00664	2.79877	-2.70684	1.49639	hsa-miR-224		hsa-miR-224-5p
10397	0.0016	9.22e-05	4.0989	1.09669	1.49632	hsa-miR-331-3p		hsa-miR-331-3p
9731	0.0125	0.00123	3.34266	-1.29127	1.49568	hsa-miR-28-5p		hsa-miR-28-5p
12897	0.00142	7.9e-05	4.19006	1.33544	1.49235	hsa-miR-550*		hsa-miR-550a-3p
13230	0.0391	0.00543	2.85059	-2.64884	1.49157	hsa-miR-125b		hsa-miR-125b-5p
14702	0.00423	0.000305	3.75997	-0.01843	1.49101	hsa-miR-768-5p_v11.0		#N/A
14019	0.0166	0.0018	3.22366	-1.63127	1.49076	hsa-miR-24-1*		hsa-miR-24-1-5p
15716	0.000843	4.18e-05	4.33056	1.86751	1.49073	hsa-miR-744		hsa-miR-744-5p
14326	0.0345	0.00466	2.99735	-2.14163	1.4906	hsa-miR-100*		hsa-miR-100-5p
9226	0.0155	0.00164	3.25884	-1.51895	1.4898	hsa-miR-7		hsa-miR-7-5p
4016	0.00765	0.000656	3.53655	-0.71395	1.48979	hsa-miR-768-5p_v11.0		#N/A
9696	0.00197	0.00012	4.04865	0.90008	1.48968	hsa-miR-192*		hsa-miR-192-3p
11586	0.0275	0.00349	3.00793	-2.21616	1.48932	hsa-miR-31*		hsa-miR-31-3p
4556	0.00147	8.31e-05	4.14477	1.22934	1.48761	hsa-miR-454		hsa-miR-454-3p
10439	0.000596	2.75e-05	4.42511	2.23017	1.48753	hsa-miR-19b		hsa-miR-19b-3p
13205	0.00473	0.000351	3.71943	-0.14727	1.4871	hsa-miR-140-5p		hsa-miR-140-5p
8158	0.0126	0.00125	3.33693	-1.30986	1.48709	hsa-miR-200b		hsa-miR-200b-3p
6445	0.00086	4.31e-05	4.31372	1.82409	1.48662	hsa-miR-629*		hsa-miR-629-3p
13549	0.00159	9.16e-05	4.18931	1.25199	1.48572	hsa-miR-181a-2*		hsa-miR-181a-2-3p
12206	0.00223	0.00014	3.98715	0.71809	1.4846	hsa-miR-660		hsa-miR-660-5p
5600	0.000436	1.82e-05	4.54253	2.63289	1.48377	hsa-miR-455-3p		hsa-miR-455-3p
11919	0.000624	2.9e-05	4.42568	2.20586	1.48018	hsa-miR-18b		hsa-miR-18b-5p
12848	0.0308	0.00403	2.95341	-2.3803	1.47856	hsa-miR-26b		hsa-miR-26b-5p
2392	0.0405	0.00572	2.84081	-2.63928	1.47835	hsa-miR-199b-5p		hsa-miR-199b-5p
897	5.83e-05	1.29e-06	5.19851	5.12203	1.47822	hsa-miR-425		hsa-miR-425-3p
543	0.00421	0.000304	3.7686	0.00703	1.47626	hsa-miR-125a-5p		hsa-miR-125a-5p
4482	0.00899	0.00081	3.46918	-0.91977	1.47613	hsa-miR-338-3p		hsa-miR-338-3p
11273	0.0168	0.00182	3.22852	-1.60024	1.47361	hsa-miR-10b		hsa-miR-10b-5p
11252	0.0157	0.00168	3.33783	-1.29308	1.47173	hsa-miR-767-5p		hsa-miR-767-5p
11508	0.0415	0.00588	2.82334	-2.71871	1.47138	hsa-miR-125b		hsa-miR-125b-5p
14862	0.000119	3.33e-06	4.98992	4.24991	1.47112	hsa-miR-18b		hsa-miR-18b-5p
7435	0.00486	0.000363	3.71142	-0.17268	1.4692	hsa-miR-140-5p		hsa-miR-140-5p
10225	0.0318	0.0042	2.94212	-2.40028	1.46527	hsa-miR-26b		hsa-miR-26b-5p
4752	0.0137	0.0014	3.31062	-1.36967	1.46518	hsa-miR-183		hsa-miR-183-5p
8455	0.0223	0.00266	3.11706	-1.88845	1.46511	hsa-miR-410		hsa-miR-410-3p
15740	0.00805	0.000701	3.51346	-0.78598	1.46484	hsa-miR-151-5p		hsa-miR-151a-5p
1461	0.000435	1.81e-05	4.54371	2.63679	1.46382	hsa-miR-629		hsa-miR-629-3p
4239	0.000718	3.48e-05	4.36578	2.01525	1.46227	hsa-miR-324-5p		hsa-miR-324-5p
4180	0.011	0.00104	3.39563	-1.136	1.46226	hsa-let-7g		hsa-let-7g-5p
5288	0.0129	0.00128	3.33132	-1.32226	1.46224	hsa-miR-10a		hsa-miR-10a-5p
7317	9.11e-05	2.27e-06	5.06046	4.58688	1.46215	hsa-miR-425		hsa-miR-425-3p
2500	0.027	0.0034	3.01343	-2.21028	1.46168	hsa-miR-10a		hsa-miR-10a-5p
9045	0.00173	0.000102	4.09333	1.05153	1.46082	hsa-miR-192*		hsa-miR-192-3p
5212	0.011	0.00103	3.394	-1.14397	1.4606	hsa-miR-140-5p		hsa-miR-140-5p
15456	0.0208	0.00242	3.13759	-1.83857	1.45893	hsa-miR-135b		hsa-miR-135b-5p
2457	0.0042	0.000302	3.76321	-0.0081	1.45793	hsa-miR-768-5p_v11.0		#N/A
8010	0.0275	0.00348	3.00359	-2.24328	1.45736	hsa-miR-150		hsa-miR-150-5p
6224	3.31e-05	6.04e-07	5.38147	5.84259	1.45695	hsa-miR-425		hsa-miR-425-3p
15434	2.97e-06	2.16e-08	6.15606	9.01744	1.4562	hsa-miR-93		hsa-miR-93-5p
4876	0.00694	0.000577	3.57221	-0.60655	1.45526	hsa-miR-221		hsa-miR-221-3p
12080	3.08e-05	5.25e-07	5.41485	5.97541	1.45451	hsa-miR-425		hsa-miR-425-3p
10892	3.7e-05	7.15e-07	5.34119	5.68289	1.4545	hsa-miR-425		hsa-miR-425-3p
4890	0.0389	0.0054	2.85335	-2.63814	1.45422	hsa-miR-26b		hsa-miR-26b-5p
6033	1.03e-05	1.11e-07	5.7806	7.45543	1.45254	hsa-miR-93		hsa-miR-93-5p
4396	0.00829	0.000733	3.5014	-0.82154	1.45243	hsa-miR-10a		hsa-miR-10a-5p
15555	0.011	0.00103	3.39432	-1.14305	1.45064	hsa-miR-23a		hsa-miR-23a-3p
1269	0.0238	0.0029	3.06789	-2.06063	1.44625	hsa-miR-24-1*		hsa-miR-24-1-5p
15284	0.0233	0.00282	3.08343	-2.00415	1.44513	hsa-miR-125a-5p		hsa-miR-125a-5p
5745	0.000219	7.32e-06	4.76759	3.47778	1.4447	hsa-miR-24		hsa-miR-24-3p
4792	2.37e-05	3.6e-07	5.50444	6.33376	1.44444	hsa-miR-93		hsa-miR-93-5p
4712	0.0222	0.00265	3.09621	-1.98881	1.44384	hsa-miR-200a		hsa-miR-200a-3p
3320	0.000165	5.11e-06	4.85855	3.81825	1.44354	hsa-miR-24		hsa-miR-24-3p
8189	0.0121	0.00117	3.3614	-1.23339	1.4434	hsa-miR-10a		hsa-miR-10a-5p
4138	0.0198	0.00228	3.14481	-1.85459	1.44111	hsa-miR-126		hsa-miR-126-3p
8268	0.0288	0.00369	3.00591	-2.18218	1.4408	ebv-miR-BART3*		ebv-miR-BART3-5p
3638	0.00667	0.000546	3.60592	-0.49978	1.44062	hsa-miR-125a-5p		hsa-miR-125a-5p
9471	0.000156	4.76e-06	4.87618	3.88469	1.43995	hsa-miR-24		hsa-miR-24-3p
12166	0.00742	0.000628	3.54796	-0.68009	1.43916	hsa-miR-140-5p		hsa-miR-140-5p
15055	0.000857	4.29e-05	4.32647	1.85022	1.43818	hsa-miR-29b-1*		hsa-miR-29b-1-5p
11371	0.04	0.00563	2.85649	-2.56454	1.43747	hsa-miR-214*		hsa-miR-214-5p
3802	0.0101	0.000927	3.43205	-1.0266	1.43698	hsa-miR-221		hsa-miR-221-3p
4391	0.000107	2.78e-06	5.01049	4.39505	1.43617	hsa-miR-425		hsa-miR-425-3p
1321	0.0144	0.00149	3.2831	-1.46366	1.43497	hsa-miR-768-5p_v11.0		#N/A
11258	0.0385	0.00532	2.86037	-2.61244	1.43271	hsa-miR-424		hsa-miR-424-5p
13408	0.00377	0.000264	3.80352	0.12044	1.43214	hsa-miR-768-5p_v11.0		#N/A
696	0.00814	0.000715	3.51043	-0.79315	1.43183	hsa-miR-28-5p		hsa-miR-28-5p
5988	0.000631	2.94e-05	4.41039	2.17283	1.43171	hsa-miR-324-5p		hsa-miR-324-5p
8009	2.81e-05	4.67e-07	5.4429	6.08731	1.43101	hsa-miR-106b		hsa-miR-106b-5p
10840	0.00144	8.13e-05	4.17519	1.30048	1.43073	hsa-miR-29b-1*		hsa-miR-29b-1-5p
13555	0.00348	0.00024	3.84188	0.24021	1.42914	hsa-miR-141*		hsa-miR-141-5p
6882	1.43e-05	1.68e-07	5.68411	7.0607	1.42912	hsa-miR-106b		hsa-miR-106b-5p
1267	0.00742	0.000628	3.54642	-0.68558	1.42824	hsa-miR-140-5p		hsa-miR-140-5p
9149	0.0176	0.00196	3.21811	-1.61499	1.42739	hsa-miR-431		hsa-miR-431-5p
11584	0.0395	0.00552	2.85543	-2.59596	1.42723	hsa-miR-483-3p		hsa-miR-483-3p
7339	0.000718	3.46e-05	4.36676	2.01871	1.42723	hsa-miR-103		hsa-miR-103a-3p
12310	0.00548	0.000422	3.66544	-0.31728	1.42689	hsa-miR-23a		hsa-miR-23a-3p
12730	0.021	0.00247	3.17823	-1.69933	1.42514	hsa-miR-758		hsa-miR-758-3p
4575	0.0163	0.00175	3.29699	-1.38885	1.4222	hsa-miR-624*		hsa-miR-624-5p
2981	0.0352	0.00477	2.89641	-2.52666	1.42149	hsa-miR-26b		hsa-miR-26b-5p
5540	0.000363	1.42e-05	4.59814	2.85349	1.42133	hsa-miR-181c		hsa-miR-181c-5p
14463	0.0263	0.00328	3.02489	-2.1828	1.41999	hsa-miR-200b		hsa-miR-200b-3p
8508	0.000206	6.81e-06	4.78592	3.5461	1.41897	hsa-miR-24		hsa-miR-24-3p
6497	0.00298	0.000199	3.89163	0.40222	1.41888	hsa-miR-590-5p		hsa-miR-590-5p
14356	0.029	0.00372	2.98014	-2.3092	1.41657	hsa-miR-338-3p		hsa-miR-338-3p
10477	0.0202	0.00234	3.13488	-1.88754	1.41588	hsa-miR-150		hsa-miR-150-5p
15693	0.00865	0.000773	3.49776	-0.82618	1.41553	hsa-miR-362-3p		hsa-miR-362-3p
6453	0.0224	0.00268	3.10549	-1.9338	1.41506	hsa-miR-196a		hsa-miR-196a-5p
6273	0.00165	9.6e-05	4.08758	1.05837	1.41405	hsa-miR-19b		hsa-miR-19b-3p
12359	0.0109	0.00103	3.39801	-1.12897	1.41399	hsa-miR-34b*		hsa-miR-34b-5p
6088	0.00826	0.000729	3.50281	-0.81728	1.41364	hsa-miR-140-5p		hsa-miR-140-5p
438	0.0202	0.00235	3.13746	-1.86909	1.41271	hsa-miR-28-5p		hsa-miR-28-5p
471	0.0134	0.00136	3.34118	-1.27122	1.41259	hsa-miR-629*		hsa-miR-629-3p
11856	0.0019	0.000115	4.04979	0.91987	1.41246	hsa-miR-590-5p		hsa-miR-590-5p
15116	0.0155	0.00164	3.26241	-1.50298	1.41139	hsa-miR-374a		hsa-miR-374a-5p
990	0.00781	0.000676	3.52582	-0.74753	1.40776	hsa-miR-151-5p		hsa-miR-151a-5p
3056	0.0149	0.00156	3.2656	-1.51818	1.40724	hsa-miR-338-3p		hsa-miR-338-3p
13119	0.0024	0.000153	3.95705	0.62188	1.40722	hsa-miR-15b		hsa-miR-15b-5p
10964	0.000287	1.03e-05	4.68155	3.15911	1.40661	hsa-miR-24		hsa-miR-24-3p
11217	0.0184	0.00207	3.17458	-1.77661	1.40564	hsa-miR-150		hsa-miR-150-5p
5530	0.00408	0.00029	3.78054	0.04553	1.40476	hsa-miR-140-5p		hsa-miR-140-5p
5605	0.0469	0.00682	2.78036	-2.77869	1.40402	hsa-miR-196b		hsa-miR-196b-5p
13648	0.00865	0.000774	3.49759	-0.82511	1.40321	hsa-miR-362-5p		hsa-miR-362-5p
1026	0.000665	3.16e-05	4.4057	2.12872	1.40116	hsa-miR-342-5p		hsa-miR-342-5p
5623	0.00123	6.7e-05	4.19619	1.41473	1.39926	hsa-miR-17		hsa-miR-17-5p
3470	9.84e-06	1.02e-07	5.80069	7.53794	1.39745	hsa-miR-17*		hsa-miR-17-3p
8824	0.0171	0.00186	3.20797	-1.68248	1.39661	hsa-miR-338-3p		hsa-miR-338-3p
7276	0.000117	3.2e-06	4.97536	4.26084	1.39648	hsa-miR-425		hsa-miR-425-3p
13339	0.000999	5.21e-05	4.25463	1.63079	1.39355	hsa-miR-324-5p		hsa-miR-324-5p
6758	0.0249	0.00307	3.04622	-2.12826	1.39189	hsa-miR-26b		hsa-miR-26b-5p
12421	0.0479	0.00699	2.76266	-2.86838	1.39149	hsa-miR-26b		hsa-miR-26b-5p
15386	0.0407	0.00574	2.83294	-2.68668	1.39142	hsa-miR-29b		hsa-miR-29b-3p
6947	0.00805	0.000702	3.5127	-0.7883	1.38997	hsa-miR-424		hsa-miR-424-5p
2618	0.0326	0.00435	2.97944	-2.1974	1.38925	hsa-miR-221*		hsa-miR-221-3p
9186	0.0117	0.00113	3.37725	-1.18071	1.38857	hsa-miR-10b		hsa-miR-10b-5p
5875	0.0083	0.000734	3.52778	-0.73435	1.38822	hsa-miR-629*		hsa-miR-629-3p
12883	4.29e-05	8.5e-07	5.29939	5.51777	1.38806	hsa-miR-93		hsa-miR-93-5p
1535	0.0325	0.00433	2.95305	-2.31253	1.3833	hsa-miR-452		hsa-miR-452-5p
14466	0.0229	0.00275	3.08196	-2.03369	1.38271	hsa-miR-331-3p		hsa-miR-331-3p
13960	3.63e-05	6.92e-07	5.34899	5.71377	1.38169	hsa-miR-106b		hsa-miR-106b-5p
4845	3.39e-05	6.22e-07	5.37444	5.81468	1.38088	hsa-miR-106b		hsa-miR-106b-5p
9777	0.0271	0.00342	3.00877	-2.23249	1.38066	hsa-miR-338-3p		hsa-miR-338-3p
13064	0.0185	0.00208	3.17283	-1.78153	1.38063	hsa-miR-424		hsa-miR-424-5p
13235	0.0396	0.00555	2.85033	-2.62038	1.38058	hsa-miR-31*		hsa-miR-31-3p
788	0.0232	0.0028	3.09112	-1.97128	1.38051	hsa-miR-410		hsa-miR-410-3p
1622	0.0238	0.00291	3.09612	-1.92575	1.38	hsa-miR-550*		hsa-miR-550a-3p
14424	0.000652	3.07e-05	4.3964	2.12819	1.37934	hsa-miR-324-5p		hsa-miR-324-5p
1736	0.000182	5.79e-06	4.82695	3.69954	1.37833	hsa-miR-425		hsa-miR-425-3p
73	0.000339	1.29e-05	4.62346	2.94591	1.37732	hsa-miR-24		hsa-miR-24-3p
5161	0.00832	0.000737	3.50594	-0.80296	1.37521	hsa-miR-10b		hsa-miR-10b-5p
10159	0.00553	0.000427	3.66308	-0.32446	1.37472	hsa-miR-140-5p		hsa-miR-140-5p
1541	0.0296	0.00383	2.98177	-2.26946	1.37458	hsa-miR-24-1*		hsa-miR-24-1-5p
15304	0.0494	0.00726	2.78477	-2.68573	1.37375	hsa-let-7e*		hsa-let-7e-3p
4954	0.00739	0.000625	3.57545	-0.59205	1.37148	hsa-miR-542-3p		hsa-miR-542-3p
2005	0.0168	0.00182	3.21492	-1.66278	1.37136	hsa-miR-338-3p		hsa-miR-338-3p
11255	0.0191	0.00218	3.16601	-1.78358	1.36989	hsa-miR-100		hsa-miR-100-5p
5847	0.0122	0.00119	3.3503	-1.2726	1.36959	hsa-miR-542-5p		hsa-miR-542-5p
12803	0.00765	0.000655	3.54187	-0.69556	1.36947	hsa-miR-17		hsa-miR-17-5p
13629	0.000331	1.24e-05	4.63584	2.98424	1.36874	hsa-miR-324-5p		hsa-miR-324-5p
3210	0.0397	0.00557	2.86469	-2.5278	1.36697	hsa-miR-224		hsa-miR-224-5p
5709	0.0216	0.00255	3.11543	-1.91589	1.36674	hsa-miR-376b		hsa-miR-376b-3p
9644	0.0192	0.00219	3.17011	-1.76109	1.36661	hsa-miR-376a*		hsa-miR-376a-5p
7959	1.22e-05	1.36e-07	5.73337	7.26184	1.36615	hsa-miR-181a		hsa-miR-181a-5p
401	0.0076	0.000648	3.54007	-0.70348	1.36485	hsa-miR-203		hsa-miR-203a-3p
8812	3.7e-05	7.11e-07	5.34253	5.68819	1.36448	hsa-miR-106b		hsa-miR-106b-5p
6909	0.0079	0.000685	3.52016	-0.76564	1.36306	hsa-miR-768-5p_v11.0		#N/A
8929	0.00548	0.000422	3.67206	-0.29634	1.36282	hsa-miR-196a		hsa-miR-196a-5p
9312	1.96e-05	2.74e-07	5.5691	6.59416	1.36266	hsa-miR-106b		hsa-miR-106b-5p
7755	0.00419	0.0003	3.7763	0.02974	1.3622	hsa-miR-24-1*		hsa-miR-24-1-5p
10958	0.000274	9.66e-06	4.7037	3.22545	1.36043	hsa-miR-324-5p		hsa-miR-324-5p
10501	0.0123	0.00121	3.35152	-1.2622	1.36038	hsa-miR-132		hsa-miR-132-3p
14542	0.00657	0.000536	3.59544	-0.53444	1.35934	hsa-miR-140-5p		hsa-miR-140-5p
4800	0.0016	9.22e-05	4.09885	1.0965	1.35872	hsa-miR-19b		hsa-miR-19b-3p
9489	0.0342	0.0046	2.90878	-2.49438	1.35719	hsa-miR-146a		hsa-miR-146a-5p
1777	0.0075	0.000636	3.54256	-0.69738	1.35657	hsa-miR-768-5p_v11.0		#N/A
5608	0.00344	0.000236	3.86	0.2854	1.35597	hsa-miR-542-3p		hsa-miR-542-3p
3212	0.0069	0.000572	3.57478	-0.59864	1.35579	hsa-miR-151-5p		hsa-miR-151a-5p
14218	0.00963	0.000877	3.44495	-0.99244	1.35566	hsa-miR-768-5p_v11.0		#N/A
2621	0.0219	0.0026	3.11041	-1.92797	1.35517	hsa-miR-374a		hsa-miR-374a-5p
12454	0.00313	0.000213	3.8682	0.32833	1.35201	hsa-miR-181c		hsa-miR-181c-5p
3688	3.31e-05	5.98e-07	5.38398	5.85256	1.35118	hsa-miR-106b		hsa-miR-106b-5p
10553	0.0023	0.000145	3.98499	0.70218	1.35115	hsa-miR-542-3p		hsa-miR-542-3p
12444	0.00299	0.0002	3.9226	0.46893	1.35108	hsa-miR-452		hsa-miR-452-5p
13830	0.00696	0.00058	3.57509	-0.5955	1.34898	hsa-miR-34b*		hsa-miR-34b-5p
5598	0.0163	0.00176	3.22917	-1.61766	1.34884	hsa-miR-342-5p		hsa-miR-342-5p
11415	0.000371	1.47e-05	4.61307	2.85631	1.34874	hsa-miR-342-5p		hsa-miR-342-5p
12123	0.00571	0.000447	3.65851	-0.33679	1.34806	hsa-miR-590-5p		hsa-miR-590-5p
9122	0.00466	0.000343	3.73668	-0.09441	1.34757	hsa-miR-542-3p		hsa-miR-542-3p
5103	0.021	0.00246	3.12819	-1.87941	1.34494	hsa-miR-7		hsa-miR-7-5p
9828	0.0149	0.00155	3.27003	-1.49883	1.34357	hsa-miR-10b		hsa-miR-10b-5p
3224	0.011	0.00105	3.39182	-1.14889	1.34326	hsa-miR-338-3p		hsa-miR-338-3p
11641	0.0298	0.00386	3.03993	-2.04432	1.34214	hsa-miR-15b*		hsa-miR-15b-5p
5858	0.0111	0.00105	3.39265	-1.14303	1.34044	hsa-miR-34b*		hsa-miR-34b-5p
5822	0.0373	0.00514	2.86964	-2.59968	1.34039	hsa-miR-26b		hsa-miR-26b-5p
14525	0.00815	0.000717	3.50785	-0.80203	1.34027	hsa-miR-151-5p		hsa-miR-151a-5p
11946	0.00507	0.000384	3.69669	-0.21905	1.33999	hsa-miR-324-5p		hsa-miR-324-5p
7326	0.0345	0.00465	2.91683	-2.43303	1.33836	hsa-miR-374a		hsa-miR-374a-5p
9619	0.00515	0.000392	3.68688	-0.24998	1.33629	hsa-miR-429		hsa-miR-429
2965	0.0113	0.00108	3.37968	-1.18628	1.33601	hsa-miR-361-5p		hsa-miR-361-5p
2123	0.0167	0.0018	3.22325	-1.6303	1.33579	hsa-miR-32		hsa-miR-32-5p
7147	0.00899	0.00081	3.46926	-0.91953	1.33546	hsa-miR-768-5p_v11.0		#N/A
3360	0.00237	0.00015	3.96347	0.64314	1.33497	hsa-miR-19b		hsa-miR-19b-3p
5330	0.0364	0.00498	2.89393	-2.48448	1.33403	hsa-miR-34a*		hsa-miR-34a-3p
804	0.0447	0.00643	2.79261	-2.79304	1.33402	hsa-miR-29b		hsa-miR-29b-3p
15562	0.0136	0.00139	3.30601	-1.39548	1.33176	hsa-miR-660		hsa-miR-660-5p
5470	0.0115	0.00111	3.37853	-1.18261	1.33022	hsa-miR-660		hsa-miR-660-5p
7131	0.00569	0.000444	3.65671	-0.34335	1.33016	hsa-miR-660		hsa-miR-660-5p
9673	8.45e-06	8.31e-08	5.84785	7.73223	1.32847	hsa-miR-181a		hsa-miR-181a-5p
11275	0.00126	6.88e-05	4.17931	1.37081	1.32772	hsa-miR-15b		hsa-miR-15b-5p
2767	0.029	0.00373	2.98095	-2.30384	1.3273	hsa-miR-146a		hsa-miR-146a-5p
4185	0.00373	0.00026	3.81837	0.16514	1.32668	hsa-miR-455-3p		hsa-miR-455-3p
3472	0.0175	0.00194	3.196	-1.71631	1.32209	hsa-let-7c		hsa-let-7c-5p
9633	0.0307	0.00401	2.95633	-2.36926	1.32179	hsa-miR-338-3p		hsa-miR-338-3p
15210	0.000974	5.02e-05	4.27791	1.69093	1.31986	hsa-miR-629		hsa-miR-629-3p
5379	0.00893	0.000801	3.47699	-0.89257	1.31935	hsa-miR-20b		hsa-miR-20b-5p
3690	0.000182	5.77e-06	4.82784	3.70289	1.31911	hsa-miR-24		hsa-miR-24-3p
10839	0.0283	0.0036	2.99869	-2.2345	1.31885	hsa-miR-10a		hsa-miR-10a-5p
13919	0.042	0.00598	2.85405	-2.51555	1.31828	hsa-miR-493*		hsa-miR-493-5p
13492	0.027	0.0034	3.02264	-2.16208	1.31797	hsa-miR-196b		hsa-miR-196b-5p
7953	0.0185	0.00208	3.17485	-1.77078	1.31793	hsa-miR-151-5p		hsa-miR-151a-5p
7442	0.0108	0.00101	3.48047	-0.89024	1.31778	hsa-miR-301b		hsa-miR-301b-3p
3134	0.042	0.00597	2.84746	-2.55598	1.3177	hsa-miR-877*		hsa-miR-877-3p
6982	0.00114	6.12e-05	4.21596	1.49004	1.31746	hsa-miR-324-5p		hsa-miR-324-5p
5939	0.00123	6.71e-05	4.18584	1.39324	1.31714	hsa-miR-19b		hsa-miR-19b-3p
5378	0.0226	0.0027	3.08765	-2.01806	1.31622	hsa-let-7c		hsa-let-7c-5p
8180	0.00634	0.000515	3.6094	-0.4908	1.3143	hsa-miR-34b*		hsa-miR-34b-5p
6783	0.00554	0.00043	3.65972	-0.33518	1.31384	hsa-miR-221		hsa-miR-221-3p
8107	0.0235	0.00285	3.08407	-1.99496	1.31193	hsa-miR-196b		hsa-miR-196b-5p
9663	0.000733	3.57e-05	4.35623	1.98617	1.31148	hsa-miR-25		hsa-miR-25-3p
12316	0.0118	0.00114	3.37052	-1.20605	1.31117	hsa-miR-744		hsa-miR-744-5p
6490	0.0267	0.00335	3.03274	-2.11941	1.31039	hsa-miR-196b		hsa-miR-196b-5p
539	0.0129	0.00128	3.32736	-1.33959	1.30981	hsa-miR-130a		hsa-miR-130a-3p
1976	0.000832	4.12e-05	4.31771	1.8508	1.3098	hsa-miR-24		hsa-miR-24-3p
7746	0.0265	0.00333	3.04483	-2.07476	1.30944	hsa-miR-10b		hsa-miR-10b-5p
8679	0.00617	0.000499	3.62947	-0.42767	1.30916	hsa-miR-301b		hsa-miR-301b-3p
11042	0.0179	0.002	3.22061	-1.59886	1.30913	hsa-miR-652		hsa-miR-652-3p
3127	0.0396	0.00554	2.84993	-2.6247	1.30884	hsa-miR-126		hsa-miR-126-3p
15147	6.53e-05	1.51e-06	5.16059	4.97429	1.3084	hsa-miR-106b		hsa-miR-106b-5p
13649	0.0284	0.00362	3.00056	-2.22101	1.30839	hsa-miR-196a		hsa-miR-196a-5p
12189	0.00765	0.000656	3.5336	-0.72472	1.30769	hsa-miR-151-5p		hsa-miR-151a-5p
2970	0.00274	0.000181	3.91438	0.47871	1.30708	hsa-miR-181c		hsa-miR-181c-5p
3010	0.0124	0.00122	3.3451	-1.28418	1.30697	hsa-miR-181c		hsa-miR-181c-5p
6913	0.0252	0.0031	3.04235	-2.13876	1.30695	hsa-miR-338-3p		hsa-miR-338-3p
13356	0.000131	3.75e-06	4.93562	4.10961	1.30673	hsa-miR-19b		hsa-miR-19b-3p
13053	4.15e-05	8.16e-07	5.30945	5.55745	1.30654	hsa-miR-106b		hsa-miR-106b-5p
13596	0.0175	0.00194	3.19679	-1.71168	1.3063	hsa-miR-140-5p		hsa-miR-140-5p
3230	0.0318	0.00421	2.94127	-2.402	1.30614	hsa-miR-200b		hsa-miR-200b-3p
6676	0.000643	3.01e-05	4.40114	2.14498	1.30581	hsa-miR-24		hsa-miR-24-3p
8226	0.00611	0.00049	3.62083	-0.45637	1.30482	hsa-miR-429		hsa-miR-429
8453	0.0211	0.00248	3.13113	-1.86108	1.30472	hsa-miR-374a		hsa-miR-374a-5p
4303	0.0258	0.00321	3.03119	-2.16898	1.30465	hsa-miR-338-3p		hsa-miR-338-3p
3733	0.0201	0.00232	3.13704	-1.88154	1.30434	hsa-miR-338-3p		hsa-miR-338-3p
4347	0.0308	0.00404	2.95498	-2.36586	1.30259	hsa-miR-328		hsa-miR-328-3p
1136	6.18e-05	1.41e-06	5.1773	5.0393	1.30175	hsa-miR-106b		hsa-miR-106b-5p
15566	0.0112	0.00107	3.39457	-1.13131	1.30125	hsa-miR-629*		hsa-miR-629-3p
1932	0.00805	0.000703	3.51231	-0.78948	1.30099	hsa-miR-429		hsa-miR-429
1278	0.0179	0.002	3.21684	-1.61388	1.2988	hsa-miR-376b		hsa-miR-376b-3p
1829	0.00717	0.000598	3.57818	-0.58057	1.29828	hsa-miR-10b		hsa-miR-10b-5p
4920	0.0238	0.0029	3.07739	-2.01011	1.29809	hsa-miR-17*		hsa-miR-17-3p
15406	5.31e-06	4.44e-08	5.99168	8.32871	1.29621	hsa-miR-181a		hsa-miR-181a-5p
1439	0.000115	3.14e-06	4.9798	4.27775	1.29303	hsa-miR-19b		hsa-miR-19b-3p
3852	0.0389	0.0054	2.86095	-2.58619	1.29218	hsa-miR-625		hsa-miR-625-5p
7368	0.000117	3.21e-06	4.9747	4.25832	1.29136	hsa-miR-19b		hsa-miR-19b-3p
3609	0.0257	0.00318	3.03327	-2.16635	1.28992	hsa-miR-23b		hsa-miR-23b-3p
7067	0.000311	1.14e-05	4.65413	3.05829	1.28954	hsa-miR-24		hsa-miR-24-3p
9034	0.00827	0.00073	3.50704	-0.80099	1.28782	hsa-miR-301b		hsa-miR-301b-3p
10558	0.00189	0.000114	4.04028	0.89908	1.2862	hsa-miR-19b		hsa-miR-19b-3p
7332	0.0393	0.00547	2.85074	-2.63718	1.28553	hsa-miR-200a		hsa-miR-200a-3p
3179	0.00264	0.000172	3.92524	0.51699	1.28521	hsa-miR-19b		hsa-miR-19b-3p
1838	0.000107	2.77e-06	5.01132	4.39824	1.28426	hsa-miR-106b		hsa-miR-106b-5p
10829	1.7e-05	2.22e-07	5.61864	6.79458	1.28391	hsa-miR-181a		hsa-miR-181a-5p
5613	0.0152	0.0016	3.25759	-1.539	1.2838	hsa-miR-140-5p		hsa-miR-140-5p
14029	0.00729	0.000614	3.58763	-0.55437	1.28333	hsa-miR-34a*		hsa-miR-34a-3p
8906	0.00624	0.000504	3.62241	-0.44925	1.28217	hsa-miR-454		hsa-miR-454-3p
14566	0.0356	0.00484	2.89246	-2.53331	1.28162	hsa-miR-26b		hsa-miR-26b-5p
8935	0.0207	0.00242	3.14569	-1.81596	1.28155	hsa-miR-101*		hsa-miR-101-3p
7429	2.4e-05	3.7e-07	5.49825	6.30891	1.28113	hsa-miR-17*		hsa-miR-17-3p
9300	0.000112	3.03e-06	4.98892	4.31258	1.27996	hsa-miR-106b		hsa-miR-106b-5p
1532	0.00548	0.000422	3.68177	-0.26663	1.27773	hsa-miR-545		hsa-miR-545-3p
7341	0.0016	9.27e-05	4.09745	1.09176	1.27768	hsa-miR-15b		hsa-miR-15b-5p
7102	0.014	0.00143	3.29605	-1.42419	1.27709	hsa-miR-590-5p		hsa-miR-590-5p
2327	0.0236	0.00286	3.07592	-2.03004	1.27579	hsa-miR-125a-5p		hsa-miR-125a-5p
11695	0.00176	0.000104	4.06606	0.98574	1.27536	hsa-miR-185		hsa-miR-185-5p
6865	0.00552	0.000426	3.66399	-0.32162	1.27503	hsa-miR-221		hsa-miR-221-3p
12200	6.46e-05	1.49e-06	5.16392	4.98721	1.27496	hsa-miR-106b		hsa-miR-106b-5p
1551	3.62e-05	6.87e-07	5.3505	5.71976	1.27409	hsa-miR-106b		hsa-miR-106b-5p
8194	0.0213	0.00252	3.11069	-1.95458	1.27318	hsa-miR-130a		hsa-miR-130a-3p
2570	0.0077	0.000662	3.53053	-0.73409	1.27266	hsa-miR-142-5p		hsa-miR-142-5p
8765	0.0367	0.00504	2.87752	-2.57574	1.27201	hsa-miR-338-3p		hsa-miR-338-3p
355	0.0184	0.00206	3.17854	-1.75773	1.2711	hsa-miR-24-1*		hsa-miR-24-1-5p
414	0.0173	0.0019	3.25397	-1.49619	1.27072	hsa-miR-550*		hsa-miR-550a-3p
1601	0.00239	0.000152	3.96014	0.63209	1.27039	hsa-miR-19b		hsa-miR-19b-3p
9885	0.000127	3.59e-06	4.94643	4.15067	1.26704	hsa-miR-106b		hsa-miR-106b-5p
13763	0.000865	4.34e-05	4.30644	1.80721	1.26679	hsa-miR-15b		hsa-miR-15b-5p
8420	0.00899	0.000811	3.47041	-0.91489	1.26674	hsa-miR-140-5p		hsa-miR-140-5p
2872	0.0257	0.0032	3.03775	-2.13548	1.26657	hsa-miR-625		hsa-miR-625-5p
9782	0.0153	0.00161	3.26889	-1.48388	1.26607	hsa-miR-10b		hsa-miR-10b-5p
4122	0.0323	0.00429	2.93183	-2.4373	1.26598	hsa-miR-23b		hsa-miR-23b-3p
5630	1.84e-05	2.48e-07	5.59247	6.68858	1.26585	hsa-miR-181a		hsa-miR-181a-5p
15541	8.17e-06	7.93e-08	5.85865	7.77678	1.26527	hsa-miR-181a		hsa-miR-181a-5p
14515	0.00757	0.000643	3.53925	-0.70749	1.26456	hsa-miR-429		hsa-miR-429
5993	0.0293	0.00378	2.97479	-2.32348	1.2641	hsa-let-7c		hsa-let-7c-5p
11417	0.0209	0.00244	3.1362	-1.84727	1.26386	hsa-miR-15a*		hsa-miR-15a-3p
7715	0.00283	0.000187	3.9206	0.48603	1.26254	hsa-miR-503		hsa-miR-503-5p
5013	0.0138	0.00141	3.30114	-1.40723	1.26235	hsa-miR-20b		hsa-miR-20b-5p
9758	0.000335	1.26e-05	4.62907	2.96642	1.26162	hsa-miR-24		hsa-miR-24-3p
10386	0.00037	1.46e-05	4.59096	2.82733	1.26121	hsa-miR-24		hsa-miR-24-3p
2045	0.0188	0.00213	3.16458	-1.80468	1.26104	hsa-miR-130a		hsa-miR-130a-3p
8891	1.52e-05	1.85e-07	5.66187	6.97016	1.26065	hsa-miR-181a		hsa-miR-181a-5p
1693	0.000929	4.75e-05	4.28204	1.72218	1.26036	hsa-miR-25		hsa-miR-25-3p
12812	0.0228	0.00273	3.08351	-2.02942	1.26035	hsa-miR-130a		hsa-miR-130a-3p
1459	8.78e-05	2.17e-06	5.0716	4.62978	1.25966	hsa-miR-106b		hsa-miR-106b-5p
4283	0.00239	0.000152	3.95879	0.62763	1.25858	hsa-miR-25		hsa-miR-25-3p
14978	0.0162	0.00174	3.22961	-1.62105	1.25711	hsa-miR-130a		hsa-miR-130a-3p
13663	0.00515	0.000391	3.69479	-0.22542	1.25597	hsa-miR-542-5p		hsa-miR-542-5p
6127	0.00486	0.000365	3.70815	-0.18292	1.25592	hsa-miR-185		hsa-miR-185-5p
9524	0.042	0.00596	2.82865	-2.66049	1.2553	hsa-miR-328		hsa-miR-328-3p
11825	0.0124	0.00122	3.34385	-1.28967	1.25397	hsa-miR-196a		hsa-miR-196a-5p
9668	0.000451	1.92e-05	4.51917	2.56718	1.2538	hsa-miR-24		hsa-miR-24-3p
4937	0.00667	0.000546	3.59184	-0.54489	1.25313	hsa-miR-362-3p		hsa-miR-362-3p
5051	0.0268	0.00338	3.03336	-2.10523	1.25306	hsa-miR-628-5p		hsa-miR-628-5p
11254	0.033	0.00441	2.93151	-2.40747	1.2527	hsa-miR-100		hsa-miR-100-5p
14427	0.0193	0.00221	3.15567	-1.82437	1.25256	hsa-miR-424		hsa-miR-424-5p
6095	0.00288	0.000191	3.89459	0.41647	1.25207	hsa-miR-185		hsa-miR-185-5p
14243	0.0153	0.00161	3.25407	-1.55123	1.25202	hsa-miR-142-5p		hsa-miR-142-5p
3569	0.0286	0.00365	2.98651	-2.29218	1.25197	hsa-miR-130a		hsa-miR-130a-3p
14106	0.0256	0.00317	3.0354	-2.15758	1.25193	hsa-miR-338-3p		hsa-miR-338-3p
11613	0.039	0.00543	2.8526	-2.63631	1.25153	hsa-miR-150		hsa-miR-150-5p
1937	0.0174	0.00191	3.19996	-1.70514	1.25078	hsa-miR-130a		hsa-miR-130a-3p
9951	0.0112	0.00107	3.38756	-1.158	1.25061	hsa-miR-34b*		hsa-miR-34b-5p
9526	0.031	0.00407	2.95016	-2.38889	1.25009	hsa-miR-23b		hsa-miR-23b-3p
11995	0.0318	0.00423	2.93716	-2.42325	1.24991	hsa-miR-23b		hsa-miR-23b-3p
8798	0.0165	0.00178	3.22333	-1.63663	1.24896	hsa-miR-132		hsa-miR-132-3p
11955	0.00301	0.000202	3.90063	0.41999	1.24855	hsa-miR-542-3p		hsa-miR-542-3p
7563	0.0389	0.0054	2.87408	-2.51602	1.24806	hsa-miR-34c-5p		hsa-miR-34c-5p
10071	0.0246	0.00302	3.0574	-2.07902	1.24766	hsa-miR-34a*		hsa-miR-34a-3p
14453	0.00244	0.000156	3.95274	0.60763	1.2474	hsa-miR-29a		hsa-miR-29a-3p
13670	0.036	0.00491	2.88873	-2.53921	1.24733	hsa-miR-151-5p		hsa-miR-151a-5p
13427	0.00903	0.000816	3.46722	-0.92566	1.24711	hsa-miR-142-5p		hsa-miR-142-5p
1323	0.00269	0.000176	3.91877	0.49573	1.24553	hsa-miR-25		hsa-miR-25-3p
3451	0.00306	0.000206	3.87345	0.34745	1.24481	hsa-miR-29a		hsa-miR-29a-3p
4635	0.0255	0.00315	3.04206	-2.125	1.24416	hsa-miR-410		hsa-miR-410-3p
9065	1.69e-05	2.19e-07	5.62226	6.80927	1.24414	hsa-miR-17*		hsa-miR-17-3p
15625	0.029	0.00373	2.98044	-2.3052	1.24391	hsa-miR-424		hsa-miR-424-5p
13056	0.0209	0.00244	3.12468	-1.90541	1.24381	hsa-miR-32		hsa-miR-32-5p
1608	0.0029	0.000193	3.89819	0.42466	1.24352	hsa-miR-342-5p		hsa-miR-342-5p
1990	2.22e-05	3.27e-07	5.53263	6.42999	1.24332	hsa-miR-17*		hsa-miR-17-3p
516	0.0202	0.00235	3.13995	-1.85576	1.24315	hsa-miR-17		hsa-miR-17-5p
7188	0.000432	1.8e-05	4.53679	2.63081	1.24225	hsa-miR-24		hsa-miR-24-3p
11819	0.0244	0.00298	3.06319	-2.06115	1.24162	hsa-miR-660		hsa-miR-660-5p
6812	0.0451	0.00651	2.80136	-2.70997	1.24155	hsa-miR-203		hsa-miR-203a-3p
4693	0.00509	0.000385	3.69523	-0.22361	1.24104	hsa-miR-181c		hsa-miR-181c-5p
11592	0.0449	0.00648	2.8052	-2.69897	1.24098	hsa-miR-452		hsa-miR-452-5p
6154	0.0202	0.00235	3.13941	-1.85861	1.24042	hsa-miR-132		hsa-miR-132-3p
15159	0.0186	0.0021	3.18346	-1.717	1.23967	hsa-miR-342-5p		hsa-miR-342-5p
6541	0.05	0.00737	2.74404	-2.9149	1.23941	hsa-miR-26b		hsa-miR-26b-5p
3318	0.0308	0.00403	2.9538	-2.37927	1.23817	hsa-miR-23b		hsa-miR-23b-3p
3433	0.00213	0.000132	4.01286	0.79383	1.23724	hsa-miR-502-5p		hsa-miR-502-5p
952	0.0117	0.00112	3.36957	-1.21438	1.23711	hsa-miR-768-5p_v11.0		#N/A
8402	0.00137	7.56e-05	4.1532	1.28141	1.23672	hsa-miR-15b		hsa-miR-15b-5p
2659	0.000195	6.4e-06	4.80149	3.60424	1.23644		CONTROL	#N/A
13436	0.0078	0.000673	3.52547	-0.7495	1.23589	hsa-miR-142-5p		hsa-miR-142-5p
12999	0.014	0.00144	3.29603	-1.41949	1.2358	hsa-miR-183		hsa-miR-183-5p
6818	0.0244	0.003	3.07878	-1.98651	1.2354	hsa-miR-17*		hsa-miR-17-3p
4906	0.0152	0.0016	3.26248	-1.51871	1.23409	hsa-miR-342-5p		hsa-miR-342-5p
4976	0.000207	6.86e-06	4.78401	3.53898	1.23193	hsa-miR-17*		hsa-miR-17-3p
15471	0.000212	7.07e-06	4.77655	3.51113	1.2309	hsa-miR-19b		hsa-miR-19b-3p
13859	0.0371	0.0051	2.87329	-2.58668	1.23035	hsa-miR-146a		hsa-miR-146a-5p
14386	0.0121	0.00118	3.37119	-1.1917	1.22974	hsa-miR-18b		hsa-miR-18b-5p
8672	0.00301	0.000201	3.8799	0.36847	1.22972	hsa-miR-29a		hsa-miR-29a-3p
8611	0.0169	0.00184	3.21845	-1.64109	1.22948	hsa-miR-181c*		hsa-miR-181c-5p
2454	0.000123	3.46e-06	4.95577	4.1862	1.22804		CONTROL	#N/A
1658	0.0107	0.001	3.42475	-1.03235	1.22739	hsa-miR-34a*		hsa-miR-34a-3p
12665	0.0112	0.00107	3.38434	-1.17093	1.22738	hsa-miR-429		hsa-miR-429
8337	0.0137	0.0014	3.30191	-1.40948	1.22511	hsa-miR-221		hsa-miR-221-3p
7286	0.0113	0.00108	3.40588	-1.08559	1.22187	hsa-miR-221*		hsa-miR-221-3p
1017	0.0183	0.00205	3.17992	-1.75659	1.22047	hsa-miR-424		hsa-miR-424-5p
1796	0.0108	0.00101	3.40319	-1.11369	1.21917	hsa-miR-20b		hsa-miR-20b-5p
945	0.00351	0.000243	3.82628	0.19443	1.21902	hsa-miR-29a		hsa-miR-29a-3p
3477	0.0328	0.00438	2.92519	-2.45477	1.21817	hsa-miR-130a		hsa-miR-130a-3p
7756	0.0311	0.00409	2.94839	-2.39359	1.21782	hsa-let-7c		hsa-let-7c-5p
15130	0.0353	0.00478	2.89473	-2.53452	1.21779	hsa-let-7c		hsa-let-7c-5p
7404	0.000253	8.62e-06	4.72605	3.32351	1.21766		CONTROL	#N/A
12638	0.00591	0.000467	3.65738	-0.34474	1.21722	hsa-miR-502-5p		hsa-miR-502-5p
10644	0.0308	0.00405	2.95388	-2.37233	1.21709	hsa-miR-126		hsa-miR-126-3p
8023	0.000525	2.32e-05	4.47014	2.39095	1.21697	hsa-miR-24		hsa-miR-24-3p
4879	0.000294	1.06e-05	4.67395	3.13114	1.21589	hsa-miR-19b		hsa-miR-19b-3p
3250	2.83e-05	4.77e-07	5.44308	6.07208	1.21503	hsa-miR-17*		hsa-miR-17-3p
8550	0.0188	0.00214	3.16343	-1.8079	1.21414	hsa-miR-130a		hsa-miR-130a-3p
5238	0.0203	0.00236	3.13659	-1.87229	1.21386	hsa-miR-196a		hsa-miR-196a-5p
5055	0.00433	0.000316	3.76158	-0.01489	1.21355	hsa-miR-455-3p		hsa-miR-455-3p
8919	0.00811	0.00071	3.51883	-0.76477	1.21288	hsa-miR-744		hsa-miR-744-5p
5938	0.00272	0.000179	3.91298	0.47672	1.21169	hsa-miR-29a		hsa-miR-29a-3p
11135	0.000272	9.51e-06	4.70105	3.23103	1.21022		CONTROL	#N/A
8192	0.000112	3e-06	4.99143	4.32217	1.21004	hsa-miR-17*		hsa-miR-17-3p
2158	0.00986	0.000904	3.43559	-1.02042	1.20992	hsa-miR-142-5p		hsa-miR-142-5p
3454	0.00037	1.45e-05	4.59178	2.83032	1.20689	hsa-miR-19b		hsa-miR-19b-3p
14821	0.0118	0.00113	3.36521	-1.22884	1.20673	hsa-miR-142-5p		hsa-miR-142-5p
6932	0.0129	0.00128	3.3308	-1.32425	1.20408	hsa-miR-17		hsa-miR-17-5p
9925	0.0396	0.00554	2.844	-2.6658	1.20251	hsa-miR-23b		hsa-miR-23b-3p
2722	0.00122	6.62e-05	4.19222	1.41192	1.20081	hsa-miR-663		hsa-miR-663a
8648	0.0201	0.00232	3.15122	-1.81121	1.20059	hsa-miR-141*		hsa-miR-141-5p
8620	0.00425	0.000308	3.76093	-0.01608	1.20002	hsa-miR-324-5p		hsa-miR-324-5p
2680	0.000718	3.47e-05	4.36344	2.01161	1.19982		CONTROL	#N/A
428	0.00538	0.000412	3.67565	-0.28497	1.1993	hsa-miR-324-5p		hsa-miR-324-5p
3467	0.00043	1.78e-05	4.53909	2.63914	1.19888		CONTROL	#N/A
8039	0.00694	0.000578	3.58337	-0.56786	1.19811	hsa-miR-545		hsa-miR-545-3p
12266	0.022	0.00261	3.10401	-1.95898	1.19564	hsa-let-7d*		hsa-let-7d-3p
10972	0.000564	2.56e-05	4.46591	2.33465	1.19522	hsa-miR-19b-1*		hsa-miR-19b-1-5p
9628	0.000174	5.44e-06	4.84282	3.75911	1.19455	hsa-miR-19b		hsa-miR-19b-3p
1724	0.000655	3.1e-05	4.39351	2.11793	1.1928		CONTROL	#N/A
7400	0.00114	6.08e-05	4.21287	1.48627	1.19264	hsa-miR-25		hsa-miR-25-3p
9060	0.000426	1.75e-05	4.54347	2.65497	1.19257	hsa-miR-24		hsa-miR-24-3p
7530	2.4e-05	3.7e-07	5.49857	6.31021	1.1924	hsa-miR-181a		hsa-miR-181a-5p
15393	0.00424	0.000306	3.75902	-0.02145	1.19211	hsa-miR-185		hsa-miR-185-5p
2529	0.0435	0.00623	2.80267	-2.77132	1.19171	hsa-miR-23b		hsa-miR-23b-3p
3273	0.0232	0.00281	3.08876	-1.9773	1.19159	hsa-let-7d*		hsa-let-7d-3p
13364	0.00219	0.000136	3.99032	0.73224	1.19113	hsa-miR-15b		hsa-miR-15b-5p
12907	0.0127	0.00126	3.34625	-1.2684	1.19039	hsa-miR-19b-1*		hsa-miR-19b-1-5p
9775	0.00729	0.000613	3.56158	-0.63576	1.19008	hsa-miR-18b		hsa-miR-18b-5p
15391	0.000906	4.58e-05	4.2891	1.75074	1.18922		CONTROL	#N/A
4177	0.013	0.0013	3.32504	-1.34252	1.18888	hsa-miR-181c		hsa-miR-181c-5p
5476	0.0128	0.00127	3.33658	-1.30413	1.18755	hsa-miR-17		hsa-miR-17-5p
5917	0.0472	0.00688	2.78643	-2.73321	1.18607	hsa-miR-132*		hsa-miR-132-3p
14752	0.00692	0.000575	3.57318	-0.60357	1.18523	hsa-miR-361-5p		hsa-miR-361-5p
2986	0.0284	0.00361	2.99445	-2.25827	1.18489	hsa-miR-181c		hsa-miR-181c-5p
11950	0.00214	0.000133	3.99734	0.75559	1.18474	hsa-miR-25		hsa-miR-25-3p
13336	0.0348	0.0047	2.90641	-2.48245	1.18467	hsa-miR-629*		hsa-miR-629-3p
13736	0.0125	0.00124	3.33959	-1.30211	1.18434	hsa-miR-768-5p_v11.0		#N/A
1197	0.0128	0.00127	3.32886	-1.33521	1.18206	hsa-miR-142-5p		hsa-miR-142-5p
9556	0.000262	9.08e-06	4.71271	3.27414	1.18198		CONTROL	#N/A
12018	0.0214	0.00253	3.10893	-1.95944	1.18173	hsa-miR-200c		hsa-miR-200c-3p
4288	0.0367	0.00503	2.87922	-2.56766	1.18147	hsa-miR-660		hsa-miR-660-5p
7305	0.000483	2.11e-05	4.49496	2.48004	1.1809	hsa-miR-17*		hsa-miR-17-3p
13699	0.0153	0.00161	3.26538	-1.50265	1.17959	hsa-miR-132		hsa-miR-132-3p
49	0.0173	0.00191	3.20625	-1.67591	1.17937	hsa-let-7d*		hsa-let-7d-3p
2277	0.0318	0.00421	2.93875	-2.41907	1.17782	hsa-miR-130a		hsa-miR-130a-3p
12866	0.0133	0.00133	3.31436	-1.37739	1.17753	hsa-miR-142-5p		hsa-miR-142-5p
13849	0.00783	0.000677	3.55036	-0.66254	1.17587	hsa-miR-15a*		hsa-miR-15a-3p
5458	0.0447	0.00643	2.79552	-2.77062	1.17422	hsa-miR-203		hsa-miR-203a-3p
14159	0.0271	0.00343	3.02547	-2.13585	1.17349	hsa-miR-34a*		hsa-miR-34a-3p
9290	0.00577	0.000454	3.65609	-0.34512	1.17327	hsa-miR-17*		hsa-miR-17-3p
3170	0.0336	0.00451	2.91791	-2.46324	1.17231	hsa-miR-20b		hsa-miR-20b-5p
14121	0.00486	0.000364	3.70875	-0.18103	1.17114	hsa-miR-29a		hsa-miR-29a-3p
7941	0.00407	0.000289	3.77582	0.03219	1.17111	hsa-miR-185		hsa-miR-185-5p
15125	0.026	0.00324	3.02707	-2.18313	1.1701	hsa-miR-130a		hsa-miR-130a-3p
1616	0.00269	0.000176	3.91748	0.49148	1.16995	hsa-miR-362-5p		hsa-miR-362-5p
4159	0.00269	0.000177	3.91858	0.49374	1.16819	hsa-miR-181c		hsa-miR-181c-5p
1797	0.013	0.0013	3.32345	-1.3491	1.1678	hsa-miR-142-5p		hsa-miR-142-5p
14762	0.000448	1.89e-05	4.52349	2.58279	1.16702		CONTROL	#N/A
1618	0.0292	0.00376	2.97698	-2.31762	1.16667	hsa-miR-130a		hsa-miR-130a-3p
14272	0.00092	4.69e-05	4.28302	1.72956	1.16613		CONTROL	#N/A
14880	0.0441	0.00634	2.79756	-2.78052	1.16437	hsa-miR-338-3p		hsa-miR-338-3p
2303	0.0489	0.00716	2.75341	-2.89541	1.16238	hsa-let-7c		hsa-let-7c-5p
10603	0.00207	0.000127	4.009	0.79444	1.16224	hsa-miR-15b		hsa-miR-15b-5p
14132	0.0367	0.00504	2.88331	-2.53915	1.15997	hsa-miR-219-5p		hsa-miR-219a-5p
11559	0.0325	0.00433	2.92892	-2.44496	1.15974	hsa-miR-130a		hsa-miR-130a-3p
3487	0.0177	0.00197	3.19517	-1.70936	1.15966	hsa-miR-625		hsa-miR-625-5p
15102	0.0186	0.0021	3.17655	-1.75432	1.15876	hsa-miR-590-5p		hsa-miR-590-5p
7231	0.00914	0.000826	3.48287	-0.86763	1.15858	hsa-miR-19b-1*		hsa-miR-19b-1-5p
8125	0.034	0.00457	2.91168	-2.4868	1.15813	hsa-miR-338-3p		hsa-miR-338-3p
3654	0.0108	0.00101	3.40165	-1.12133	1.15664	hsa-miR-142-5p		hsa-miR-142-5p
10270	0.0123	0.0012	3.34771	-1.28018	1.15391	hsa-miR-142-5p		hsa-miR-142-5p
1974	0.0171	0.00187	3.22864	-1.58796	1.15255	hsa-miR-542-3p		hsa-miR-542-3p
13812	0.0152	0.00161	3.26448	-1.5073	1.15231	hsa-miR-625		hsa-miR-625-5p
9349	0.049	0.00719	2.75439	-2.88135	1.15221	hsa-miR-126		hsa-miR-126-3p
12146	0.042	0.00596	2.81829	-2.73159	1.15128	hsa-miR-130a		hsa-miR-130a-3p
13140	0.0266	0.00333	3.03059	-2.13774	1.15116	hsa-miR-29b-1*		hsa-miR-29b-1-5p
3412	0.0311	0.0041	2.9533	-2.36001	1.15072	hsa-miR-126		hsa-miR-126-3p
2039	0.0358	0.00488	2.91333	-2.38932	1.14875	hsa-miR-550*		hsa-miR-550a-3p
15323	0.00144	8.11e-05	4.13398	1.21585	1.14722	hsa-miR-15b		hsa-miR-15b-5p
5157	0.0155	0.00164	3.24987	-1.56108	1.14719	hsa-miR-429		hsa-miR-429
7902	0.0232	0.00281	3.08735	-1.98503	1.14532	hsa-miR-744		hsa-miR-744-5p
12532	0.006	0.000477	3.64277	-0.3839	1.14524	hsa-miR-455-3p		hsa-miR-455-3p
8070	0.00107	5.68e-05	4.23124	1.54974	1.14494		CONTROL	#N/A
1654	0.0342	0.0046	2.90852	-2.49851	1.14407	hsa-miR-130a		hsa-miR-130a-3p
15009	0.0396	0.00556	2.84595	-2.64615	1.14041	hsa-miR-338-3p		hsa-miR-338-3p
1798	0.03	0.00389	2.97663	-2.28171	1.1404	hsa-miR-376b		hsa-miR-376b-3p
10205	0.00584	0.00046	3.63935	-0.39878	1.14012	hsa-miR-29a		hsa-miR-29a-3p
11782	0.0495	0.00727	2.75825	-2.83603	1.13821	hsa-miR-132		hsa-miR-132-3p
3153	0.04	0.00564	2.83781	-2.68168	1.13795	hsa-miR-130a		hsa-miR-130a-3p
4253	0.0348	0.00471	2.90892	-2.46484	1.13763	hsa-miR-203		hsa-miR-203a-3p
10874	0.0187	0.00212	3.16998	-1.78166	1.13713	hsa-miR-424		hsa-miR-424-5p
14472	0.0214	0.00253	3.11185	-1.94332	1.13686	hsa-miR-20b		hsa-miR-20b-5p
889	0.0367	0.00504	2.87732	-2.57626	1.13659	hsa-miR-181c		hsa-miR-181c-5p
13199	0.0145	0.00151	3.28735	-1.4381	1.13573	hsa-miR-24-1*		hsa-miR-24-1-5p
8385	0.0165	0.00178	3.23667	-1.57619	1.13562	hsa-miR-10b		hsa-miR-10b-5p
3575	0.00874	0.000782	3.48138	-0.88192	1.13533	hsa-miR-362-3p		hsa-miR-362-3p
5374	0.0107	0.001	3.4055	-1.10845	1.13509	hsa-miR-221		hsa-miR-221-3p
2556	0.0268	0.00337	3.01736	-2.19625	1.13383	hsa-miR-660		hsa-miR-660-5p
13238	0.00105	5.52e-05	4.24119	1.58055	1.13346	hsa-miR-362-5p		hsa-miR-362-5p
3247	0.0183	0.00205	3.17757	-1.76823	1.1319	hsa-let-7c		hsa-let-7c-5p
11942	0.0125	0.00124	3.34162	-1.2928	1.13069	hsa-miR-151-5p		hsa-miR-151a-5p
1591	0.02	0.0023	3.14536	-1.84412	1.13005	hsa-miR-34b*		hsa-miR-34b-5p
2220	0.00614	0.000495	3.61794	-0.46533	1.12983	hsa-miR-25		hsa-miR-25-3p
1171	0.00256	0.000165	3.9377	0.55653	1.12966	hsa-miR-663		hsa-miR-663a
7998	0.00595	0.000471	3.63248	-0.42015	1.12861	hsa-miR-29a		hsa-miR-29a-3p
2186	0.0122	0.00118	3.35332	-1.26201	1.12811	hsa-miR-652		hsa-miR-652-3p
4331	0.000705	3.38e-05	4.37034	2.03596	1.12608		CONTROL	#N/A
9229	0.00884	0.000793	3.48987	-0.84806	1.12596	hsa-miR-34a*		hsa-miR-34a-3p
5491	0.0328	0.00438	2.92527	-2.45455	1.12583	hsa-miR-101		hsa-miR-101-3p
7548	0.0141	0.00145	3.29168	-1.43895	1.12579	hsa-miR-652		hsa-miR-652-3p
5568	0.0244	0.00298	3.05749	-2.09138	1.12536	hsa-miR-132		hsa-miR-132-3p
8595	0.00114	6.12e-05	4.21118	1.48044	1.12454		CONTROL	#N/A
9424	0.000781	3.83e-05	4.33736	1.91979	1.12211	hsa-miR-185		hsa-miR-185-5p
9496	0.0395	0.00551	2.85586	-2.59357	1.12144	hsa-miR-98		hsa-miR-98-5p
1411	0.0112	0.00106	3.39903	-1.11653	1.12086	hsa-miR-342-5p		hsa-miR-342-5p
2532	0.00544	0.000417	3.68732	-0.24762	1.12023	hsa-miR-454		hsa-miR-454-3p
1471	0.041	0.00579	2.82928	-2.69984	1.12005	hsa-let-7c		hsa-let-7c-5p
12241	0.0425	0.00606	2.81234	-2.74675	1.11879	hsa-miR-377		hsa-miR-377-3p
12348	0.0134	0.00135	3.32236	-1.33927	1.11874	hsa-miR-339-3p		hsa-miR-339-3p
2097	0.0012	6.5e-05	4.19447	1.42291	1.11717	hsa-miR-185		hsa-miR-185-5p
6315	0.0244	0.00299	3.06239	-2.06189	1.11671	hsa-miR-183		hsa-miR-183-5p
391	0.00893	0.000803	3.47205	-0.91113	1.1163	hsa-miR-29a		hsa-miR-29a-3p
2583	0.021	0.00246	3.11746	-1.93587	1.11627	hsa-miR-429		hsa-miR-429
15493	0.0297	0.00386	2.9765	-2.28889	1.11413	hsa-miR-455-3p		hsa-miR-455-3p
13367	0.0338	0.00454	2.91736	-2.4568	1.1124	hsa-miR-24-1*		hsa-miR-24-1-5p
4337	0.0117	0.00113	3.36998	-1.21141	1.11175	hsa-miR-362-3p		hsa-miR-362-3p
14831	0.0016	9.27e-05	4.09956	1.09636	1.11141	hsa-miR-362-5p		hsa-miR-362-5p
9843	0.0351	0.00476	2.89898	-2.51259	1.11091	hsa-miR-151-5p		hsa-miR-151a-5p
7402	0.0209	0.00244	3.12444	-1.90813	1.11078	hsa-miR-542-3p		hsa-miR-542-3p
7940	0.00252	0.000162	3.94157	0.57076	1.11048	hsa-miR-185		hsa-miR-185-5p
14079	0.021	0.00247	3.1195	-1.92226	1.10901	hsa-miR-181c		hsa-miR-181c-5p
3392	0.0039	0.000276	3.78932	0.07546	1.10714		CONTROL	#N/A
3325	0.00179	0.000106	4.05902	0.96206	1.10645	hsa-miR-663		hsa-miR-663a
4311	0.00986	0.000904	3.44136	-0.99833	1.10603	hsa-miR-452		hsa-miR-452-5p
12194	0.0449	0.00648	2.7889	-2.8062	1.10545	hsa-miR-142-5p		hsa-miR-142-5p
7581	0.00513	0.000389	3.68927	-0.24244	1.1046	hsa-miR-25		hsa-miR-25-3p
8602	0.0166	0.0018	3.21929	-1.65039	1.10417	hsa-miR-200c		hsa-miR-200c-3p
13455	0.00176	0.000104	4.06622	0.9863	1.10393	hsa-miR-19b		hsa-miR-19b-3p
3949	0.00335	0.000229	3.84251	0.24695	1.10328	hsa-miR-15b		hsa-miR-15b-5p
6548	0.045	0.00649	2.78999	-2.79569	1.10197	hsa-miR-20b		hsa-miR-20b-5p
12482	0.00736	0.000621	3.55634	-0.65178	1.10184	hsa-miR-141*		hsa-miR-141-5p
3968	0.022	0.00261	3.10023	-1.97779	1.10146	hsa-miR-652		hsa-miR-652-3p
1430	0.0171	0.00186	3.21169	-1.66508	1.10025	hsa-miR-424		hsa-miR-424-5p
7408	0.0036	0.00025	3.81823	0.16845	1.09894	hsa-miR-15b		hsa-miR-15b-5p
12478	0.0144	0.00149	3.28001	-1.47675	1.09789	hsa-miR-361-5p		hsa-miR-361-5p
13143	0.00239	0.000152	3.95929	0.6293	1.09711	hsa-miR-15b		hsa-miR-15b-5p
14536	0.0187	0.00212	3.16696	-1.79799	1.0952	hsa-miR-200c		hsa-miR-200c-3p
7279	0.0318	0.00421	2.94537	-2.378	1.09362	hsa-miR-660		hsa-miR-660-5p
14956	0.0193	0.0022	3.15426	-1.83353	1.09346	hsa-let-7c		hsa-let-7c-5p
14291	0.0156	0.00166	3.24494	-1.57734	1.09324	hsa-miR-361-5p		hsa-miR-361-5p
3125	0.042	0.00598	2.83657	-2.60597	1.09292	hsa-miR-29b-1*		hsa-miR-29b-1-5p
12479	0.0238	0.00291	3.06311	-2.08524	1.09098	hsa-miR-142-5p		hsa-miR-142-5p
7139	0.0431	0.00616	2.81497	-2.70581	1.09079	hsa-miR-452		hsa-miR-452-5p
3836	0.0491	0.0072	2.78228	-2.71114	1.08988	hsa-miR-493*		hsa-miR-493-5p
15413	0.00762	0.000651	3.54713	-0.67766	1.08816	hsa-miR-362-5p		hsa-miR-362-5p
9836	0.0107	0.000999	3.40489	-1.11174	1.08351	hsa-miR-29a		hsa-miR-29a-3p
14289	0.00507	0.000384	3.69306	-0.23052	1.08282	hsa-miR-15b		hsa-miR-15b-5p
12079	0.0209	0.00245	3.11995	-1.92898	1.08258	hsa-let-7c		hsa-let-7c-5p
14269	0.0237	0.00289	3.06644	-2.07327	1.08093	hsa-miR-155		hsa-miR-155-5p
7127	0.0308	0.00403	2.957	-2.3576	1.08089	hsa-miR-132		hsa-miR-132-3p
5635	0.0395	0.00551	2.84634	-2.65616	1.08056	hsa-miR-429		hsa-miR-429
14951	0.0144	0.00149	3.27866	-1.48062	1.08002	hsa-miR-361-5p		hsa-miR-361-5p
9809	0.0146	0.00152	3.27778	-1.47425	1.0798	hsa-miR-20b		hsa-miR-20b-5p
6857	0.0363	0.00495	2.88539	-2.54788	1.07906	hsa-miR-505		hsa-miR-505-3p
2038	0.00307	0.000208	3.87312	0.34533	1.07801	hsa-miR-663		hsa-miR-663a
264	0.0196	0.00225	3.14882	-1.84615	1.07486	hsa-miR-142-5p		hsa-miR-142-5p
9258	0.0398	0.0056	2.8464	-2.6337	1.07474	hsa-miR-454		hsa-miR-454-3p
3377	0.0129	0.00128	3.32823	-1.3352	1.07336	hsa-miR-181c		hsa-miR-181c-5p
9844	0.0294	0.0038	2.97629	-2.30943	1.0725	hsa-miR-362-3p		hsa-miR-362-3p
11520	0.0457	0.00662	2.80835	-2.6572	1.0709	hsa-miR-582-3p		hsa-miR-582-3p
8654	0.00811	0.000711	3.51529	-0.77684	1.07066	hsa-miR-505*		hsa-miR-505-3p
7340	0.00473	0.000349	3.7225	-0.1377	1.07065	hsa-miR-15b		hsa-miR-15b-5p
14060	0.0485	0.00709	2.75684	-2.88683	1.07008	hsa-miR-429		hsa-miR-429
13845	0.0448	0.00645	2.7904	-2.8024	1.06995	hsa-miR-101		hsa-miR-101-3p
4889	0.00486	0.000365	3.70802	-0.18333	1.0697		CONTROL	#N/A
5614	0.0307	0.004	2.9556	-2.3745	1.06939	hsa-miR-142-5p		hsa-miR-142-5p
2643	0.0318	0.00421	2.93816	-2.42062	1.06933	hsa-miR-429		hsa-miR-429
2784	0.0232	0.0028	3.07554	-2.05128	1.06902	hsa-let-7c		hsa-let-7c-5p
4922	0.0249	0.00306	3.04579	-2.13241	1.06883	hsa-let-7c		hsa-let-7c-5p
13355	0.0279	0.00355	3.00345	-2.22355	1.06685	hsa-miR-424		hsa-miR-424-5p
4441	0.0288	0.0037	2.98249	-2.30294	1.06306	hsa-miR-142-5p		hsa-miR-142-5p
1958	0.0051	0.000386	3.69114	-0.23658	1.06279	hsa-miR-15b		hsa-miR-15b-5p
1298	0.029	0.00372	2.98022	-2.30898	1.06158	hsa-miR-429		hsa-miR-429
9727	0.0238	0.00289	3.07003	-2.05166	1.06136	hsa-miR-503		hsa-miR-503-5p
7735	0.0367	0.00502	2.88341	-2.54053	1.06067	hsa-miR-181c*		hsa-miR-181c-5p
11137	0.0336	0.0045	2.91568	-2.47975	1.05912	hsa-miR-101		hsa-miR-101-3p
8444	0.0137	0.0014	3.29832	-1.42388	1.05556	hsa-miR-29a		hsa-miR-29a-3p
14180	0.0105	0.000968	3.42014	-1.06117	1.05444	hsa-miR-542-5p		hsa-miR-542-5p
4257	0.0223	0.00266	3.09206	-2.00594	1.05378	hsa-miR-200c		hsa-miR-200c-3p
10025	0.039	0.00542	2.8517	-2.646	1.0537	hsa-miR-101		hsa-miR-101-3p
6172	0.0175	0.00193	3.20224	-1.68563	1.04983	hsa-miR-542-5p		hsa-miR-542-5p
10248	0.00615	0.000496	3.61736	-0.46713	1.04735		CONTROL	#N/A
9334	0.0123	0.00121	3.34616	-1.28471	1.04595	hsa-miR-29a		hsa-miR-29a-3p
8195	0.0484	0.00708	2.77	-2.79328	1.04424	hsa-miR-183		hsa-miR-183-5p
3326	0.0344	0.00464	2.9121	-2.46473	1.0426	hsa-miR-452		hsa-miR-452-5p
13191	0.00956	0.00087	3.45017	-0.97418	1.04227	hsa-miR-744		hsa-miR-744-5p
8660	0.0231	0.00277	3.07859	-2.0429	1.04071	hsa-miR-155		hsa-miR-155-5p
4821	0.0263	0.00329	3.02226	-2.19614	1.03996	hsa-miR-200c		hsa-miR-200c-3p
2093	0.042	0.00598	2.8242	-2.68668	1.03985	hsa-miR-452		hsa-miR-452-5p
9449	0.0276	0.00351	3.00766	-2.21235	1.03767	hsa-miR-141*		hsa-miR-141-5p
14353	0.0152	0.0016	3.2655	-1.50538	1.03671	hsa-miR-373*		hsa-miR-373-5p
10670	0.0123	0.00121	3.34841	-1.27304	1.03637	hsa-miR-652		hsa-miR-652-3p
6883	0.0439	0.00629	2.80447	-2.74175	1.03504	hsa-miR-660		hsa-miR-660-5p
9915	0.0435	0.00623	2.80309	-2.77025	1.03486	hsa-miR-101		hsa-miR-101-3p
12626	0.0318	0.0042	2.94241	-2.39953	1.03449	hsa-miR-155		hsa-miR-155-5p
10642	0.039	0.00543	2.85101	-2.64775	1.0343	hsa-miR-101		hsa-miR-101-3p
5377	0.0199	0.00229	3.14485	-1.85212	1.03405	hsa-miR-221		hsa-miR-221-3p
6190	0.0274	0.00347	3.00986	-2.2088	1.03134	hsa-miR-455-3p		hsa-miR-455-3p
15589	0.0122	0.00119	3.35094	-1.26896	1.02931	hsa-miR-181a		hsa-miR-181a-5p
7887	0.00666	0.000544	3.58946	-0.55344	1.02891		CONTROL	#N/A
9842	0.00727	0.00061	3.55509	-0.65905	1.02477	hsa-miR-200a*		hsa-miR-200a-5p
13891	0.00894	0.000804	3.47175	-0.91204	1.0243		CONTROL	#N/A
5570	0.0463	0.00673	2.77656	-2.83351	1.0214	hsa-miR-429		hsa-miR-429
13835	0.0341	0.00458	2.91145	-2.48384	1.02115	hsa-miR-425		hsa-miR-425-3p
1603	0.0132	0.00133	3.31551	-1.37405	1.01843	hsa-miR-361-5p		hsa-miR-361-5p
15729	0.00224	0.00014	3.98164	0.70336	1.0183	hsa-miR-362-5p		hsa-miR-362-5p
7164	0.0231	0.00278	3.07928	-2.03816	1.01827	hsa-miR-200a*		hsa-miR-200a-5p
7291	0.0172	0.00189	3.20559	-1.68686	1.01803	hsa-miR-128		hsa-miR-128-3p
2703	0.048	0.00702	2.76153	-2.8712	1.0172	hsa-miR-532-5p		hsa-miR-532-5p
11869	0.0185	0.00208	3.17304	-1.78094	1.01556	hsa-miR-361-5p		hsa-miR-361-5p
13005	0.0293	0.00378	2.98179	-2.281	1.0149	hsa-miR-212		hsa-miR-212-3p
8652	0.0253	0.00312	3.03946	-2.14959	1.01433	hsa-miR-200c		hsa-miR-200c-3p
12236	0.0318	0.0042	2.94698	-2.36847	1.01398	hsa-miR-34a*		hsa-miR-34a-3p
15193	0.0141	0.00146	3.29455	-1.42116	1.01331	hsa-miR-342-5p		hsa-miR-342-5p
2215	0.0364	0.00497	2.88239	-2.5631	1.01299	hsa-miR-429		hsa-miR-429
5119	0.0496	0.00731	2.75265	-2.86601	1.00987	hsa-miR-337-5p		hsa-miR-337-5p
15243	0.00984	0.0009	3.43694	-1.01638	1.00957		CONTROL	#N/A
3037	0.0476	0.00694	2.77238	-2.80676	1.00851	hsa-miR-183		hsa-miR-183-5p
11418	0.0114	0.00109	3.38464	-1.1642	1.00791	hsa-miR-362-5p		hsa-miR-362-5p
9884	0.0482	0.00705	2.76239	-2.8573	1.00775	hsa-miR-452		hsa-miR-452-5p
7988	0.0295	0.00382	2.97676	-2.30073	1.00641	hsa-miR-34b*		hsa-miR-34b-5p
1190	0.0105	0.000977	3.41732	-1.06853	1.00613	hsa-miR-181c		hsa-miR-181c-5p
13458	0.015	0.00157	3.26513	-1.51543	1.00318	hsa-miR-185		hsa-miR-185-5p
2141	0.00419	0.000301	3.77143	0.01579	1.00289	hsa-miR-663		hsa-miR-663a
4088	0.00748	0.000634	3.54672	-0.683	1.00263	hsa-miR-185		hsa-miR-185-5p
7380	0.0171	0.00188	3.20551	-1.68943	1.00256	hsa-miR-630		hsa-miR-630
14396	0.0227	0.00272	3.08552	-2.02389	1.00077	hsa-miR-630		hsa-miR-630
14429	0.0152	0.00161	3.25792	-1.53581	1.00053	hsa-miR-652		hsa-miR-652-3p
4095	0.0325	0.00433	2.93656	-2.3957	0.997484	hsa-miR-502-5p		hsa-miR-502-5p
9161	0.035	0.00474	2.90054	-2.50854	0.995231	hsa-miR-362-3p		hsa-miR-362-3p
14459	0.021	0.00247	3.12409	-1.89867	0.99391	hsa-miR-362-3p		hsa-miR-362-3p
72	0.0202	0.00234	3.13474	-1.88792	0.993694	hsa-miR-29a		hsa-miR-29a-3p
14758	0.0395	0.00552	2.84489	-2.66351	0.993319	hsa-let-7c		hsa-let-7c-5p
2533	0.0483	0.00707	2.77526	-2.7598	0.991243	hsa-miR-502-5p		hsa-miR-502-5p
12506	0.00765	0.000654	3.5345	-0.72199	0.990383	hsa-miR-15b		hsa-miR-15b-5p
10271	0.00647	0.000527	3.59916	-0.5235	0.990069	hsa-miR-425		hsa-miR-425-3p
9943	0.0235	0.00285	3.0734	-2.04564	0.988963	hsa-miR-219-5p		hsa-miR-219a-5p
3300	0.0167	0.00182	3.21768	-1.65265	0.988269	hsa-miR-185		hsa-miR-185-5p
2534	0.0237	0.00288	3.06746	-2.07049	0.988164	hsa-miR-93		hsa-miR-93-5p
1357	0.0076	0.000649	3.54463	-0.68767	0.98756	hsa-miR-132*		hsa-miR-132-3p
13460	0.00794	0.000691	3.52242	-0.75623	0.985962	hsa-miR-663		hsa-miR-663a
10926	0.0156	0.00166	3.24515	-1.57674	0.983343	hsa-miR-532-5p		hsa-miR-532-5p
4423	0.0167	0.00181	3.21911	-1.64616	0.980305	hsa-miR-652		hsa-miR-652-3p
4529	0.0306	0.00399	2.9625	-2.33577	0.9802	hsa-miR-660		hsa-miR-660-5p
8260	0.0227	0.00272	3.08554	-2.02384	0.978898	hsa-miR-29a		hsa-miR-29a-3p
10960	0.0378	0.00521	2.8725	-2.56374	0.977423	hsa-miR-373*		hsa-miR-373-5p
12318	0.0306	0.004	2.96093	-2.34255	0.975448	hsa-miR-20b		hsa-miR-20b-5p
11186	0.0266	0.00334	3.01667	-2.21121	0.973626	hsa-miR-29a		hsa-miR-29a-3p
11231	0.0233	0.00282	3.07693	-2.03525	0.973532	hsa-miR-181c		hsa-miR-181c-5p
41	0.0265	0.00333	3.01768	-2.20849	0.971829	hsa-miR-29a		hsa-miR-29a-3p
13782	0.0188	0.00213	3.17654	-1.748	0.971663	hsa-miR-362-5p		hsa-miR-362-5p
13473	0.00485	0.000362	3.71057	-0.17529	0.970458	hsa-miR-181a		hsa-miR-181a-5p
5255	0.0157	0.00167	3.24347	-1.58153	0.969827	hsa-miR-15b		hsa-miR-15b-5p
784	0.0258	0.00321	3.03185	-2.16404	0.968064	hsa-miR-362-3p		hsa-miR-362-3p
14237	0.0158	0.00169	3.24004	-1.5891	0.967111	hsa-miR-128		hsa-miR-128-3p
11225	0.0135	0.00137	3.31029	-1.3836	0.962678	hsa-miR-627		hsa-miR-627-5p
14887	0.0432	0.00618	2.81369	-2.70902	0.960045	hsa-miR-452		hsa-miR-452-5p
14768	0.0389	0.00539	2.85523	-2.62954	0.957608	hsa-miR-429		hsa-miR-429
7773	0.0434	0.0062	2.8052	-2.76115	0.957144	hsa-miR-25		hsa-miR-25-3p
5552	0.00765	0.000656	3.53481	-0.72018	0.953897	hsa-miR-185		hsa-miR-185-5p
8821	0.0265	0.00332	3.02351	-2.1772	0.952432	hsa-miR-744		hsa-miR-744-5p
15072	0.0255	0.00316	3.03857	-2.14261	0.952144	hsa-miR-181c		hsa-miR-181c-5p
11041	0.0109	0.00103	3.3979	-1.1293	0.951915	hsa-miR-652		hsa-miR-652-3p
2428	0.031	0.00407	2.95028	-2.38858	0.950924	hsa-miR-630		hsa-miR-630
14342	0.0123	0.0012	3.35659	-1.24255	0.943124	hsa-miR-769-5p		hsa-miR-769-5p
1949	0.0491	0.00721	2.75116	-2.90103	0.942929	hsa-let-7c		hsa-let-7c-5p
11046	0.0401	0.00566	2.84685	-2.61642	0.941523	hsa-miR-132		hsa-miR-132-3p
3573	0.03	0.0039	2.96471	-2.3503	0.938467	hsa-miR-25		hsa-miR-25-3p
15595	0.0179	0.00199	3.19163	-1.71904	0.938259	hsa-miR-542-5p		hsa-miR-542-5p
10085	0.0296	0.00383	2.97048	-2.33496	0.927624	hsa-miR-361-5p		hsa-miR-361-5p
7726	0.0125	0.00123	3.33907	-1.30542	0.92423	hsa-miR-362-5p		hsa-miR-362-5p
15676	0.0137	0.0014	3.30243	-1.4082	0.922687	hsa-miR-532-5p		hsa-miR-532-5p
8382	0.0289	0.00371	2.9818	-2.30477	0.913801	hsa-miR-630		hsa-miR-630
2723	0.0331	0.00444	2.92207	-2.45606	0.912252	hsa-miR-542-5p		hsa-miR-542-5p
5680	0.024	0.00294	3.06375	-2.07107	0.911696	hsa-miR-219-5p		hsa-miR-219a-5p
4476	0.0329	0.0044	2.9237	-2.45869	0.91124	hsa-miR-574-3p		hsa-miR-574-3p
7542	0.04	0.00564	2.84018	-2.6642	0.911058	hsa-miR-532-5p		hsa-miR-532-5p
7778	0.0152	0.00159	3.25883	-1.5376	0.907948	hsa-miR-532-5p		hsa-miR-532-5p
14586	0.0174	0.00191	3.20696	-1.6715	0.903588	hsa-miR-373*		hsa-miR-373-5p
7651	0.0342	0.0046	2.90994	-2.48777	0.902722	hsa-miR-505		hsa-miR-505-3p
15076	0.0158	0.00169	3.24709	-1.5576	0.901736	hsa-miR-219-5p		hsa-miR-219a-5p
15121	0.0389	0.00541	2.85326	-2.63837	0.901584	hsa-miR-425		hsa-miR-425-3p
12778	0.0367	0.00503	2.88214	-2.54815	0.899576	hsa-miR-362-3p		hsa-miR-362-3p
15506	0.0295	0.00382	2.97359	-2.32009	0.89584	hsa-miR-185		hsa-miR-185-5p
1030	0.0172	0.00189	3.2079	-1.67529	0.895445	hsa-miR-185		hsa-miR-185-5p
12474	0.0459	0.00664	2.7852	-2.7925	0.891398	hsa-miR-625		hsa-miR-625-5p
1814	0.023	0.00276	3.07986	-2.03943	0.889121	hsa-miR-181a		hsa-miR-181a-5p
6338	0.0207	0.00242	3.12339	-1.91944	0.888928	hsa-miR-200a*		hsa-miR-200a-5p
14938	0.0058	0.000457	3.64181	-0.39109	0.88556	hsa-miR-181a		hsa-miR-181a-5p
8324	0.00719	0.000603	3.55895	-0.64724	0.879066	hsa-miR-663		hsa-miR-663a
13496	0.0488	0.00715	2.75421	-2.89342	0.871774	hsa-let-7b		hsa-let-7b-5p
7616	0.044	0.00632	2.80039	-2.76588	0.871639	hsa-miR-892b		hsa-miR-892b
7152	0.0361	0.00493	2.88919	-2.52992	0.871563	hsa-miR-342-5p		hsa-miR-342-5p
7541	0.0398	0.0056	2.84124	-2.66924	0.871371	hsa-miR-425		hsa-miR-425-3p
6058	0.0169	0.00184	3.21244	-1.66983	0.870122	hsa-miR-532-5p		hsa-miR-532-5p
3981	0.042	0.00597	2.81885	-2.72646	0.868149	hsa-miR-200a*		hsa-miR-200a-5p
6985	0.0166	0.00179	3.22275	-1.63826	0.867549	hsa-miR-362-5p		hsa-miR-362-5p
1579	0.0132	0.00132	3.31793	-1.36703	0.858376	hsa-miR-532-5p		hsa-miR-532-5p
14623	0.0104	0.000956	3.41847	-1.07143	0.854002	hsa-miR-181a		hsa-miR-181a-5p
3652	0.00815	0.000717	3.50778	-0.80223	0.853942	hsa-miR-362-5p		hsa-miR-362-5p
12855	0.0136	0.00138	3.3035	-1.40887	0.851128	hsa-miR-181a		hsa-miR-181a-5p
3621	0.0196	0.00225	3.14757	-1.84962	0.846074	hsa-miR-362-5p		hsa-miR-362-5p
5563	0.0164	0.00177	3.22657	-1.62742	0.84437	hsa-miR-200a*		hsa-miR-200a-5p
13889	0.0288	0.00369	2.98376	-2.29636	0.843812	hsa-miR-181b		hsa-miR-181b-5p
15329	0.0231	0.00277	3.08189	-2.02549	0.841968	hsa-miR-627		hsa-miR-627-5p
20	0.0194	0.00222	3.15638	-1.81741	0.840373	hsa-miR-542-5p		hsa-miR-542-5p
5738	0.00245	0.000157	3.95087	0.60146	0.837738	hsa-miR-92a		hsa-miR-92a-3p
11459	0.0328	0.00438	2.92666	-2.44403	0.834683	hsa-miR-200a*		hsa-miR-200a-5p
5463	0.00195	0.000118	4.02978	0.86392	0.833022	hsa-miR-92a		hsa-miR-92a-3p
13071	0.0076	0.000647	3.53741	-0.7131	0.824937		CONTROL	#N/A
8439	0.00546	0.00042	3.66685	-0.31286	0.824127		CONTROL	#N/A
6734	0.0115	0.0011	3.37493	-1.20026	0.818101	hsa-miR-181b		hsa-miR-181b-5p
12048	0.0106	0.000981	3.41166	-1.09019	0.811867	hsa-miR-503		hsa-miR-503-5p
11548	0.015	0.00157	3.2639	-1.52306	0.810538	hsa-miR-181b		hsa-miR-181b-5p
6256	0.0194	0.00223	3.1507	-1.84346	0.807381	hsa-miR-501-5p		hsa-miR-501-5p
7020	0.00284	0.000188	3.89891	0.4306	0.797039	hsa-miR-92a		hsa-miR-92a-3p
5087	0.00805	0.000702	3.5129	-0.78769	0.794283		CONTROL	#N/A
5110	0.00612	0.000491	3.62035	-0.45784	0.793897		CONTROL	#N/A
8190	0.0259	0.00322	3.02865	-2.17885	0.793569	hsa-miR-181a		hsa-miR-181a-5p
12428	0.0375	0.00517	2.86824	-2.60331	0.789947	hsa-miR-501-5p		hsa-miR-501-5p
13196	0.0183	0.00205	3.17728	-1.76903	0.785738	hsa-miR-181b		hsa-miR-181b-5p
9638	0.00717	0.000598	3.56122	-0.64029	0.785557		CONTROL	#N/A
4588	0.00538	0.000412	3.67258	-0.29488	0.782837	hsa-miR-92a		hsa-miR-92a-3p
2672	0.0109	0.00102	3.3976	-1.13334	0.779739		CONTROL	#N/A
4882	0.0106	0.000987	3.40863	-1.10066	0.777402		CONTROL	#N/A
10488	0.0117	0.00112	3.36957	-1.21604	0.776956		CONTROL	#N/A
6778	0.00657	0.000536	3.59388	-0.5398	0.776558	hsa-miR-21*		hsa-miR-21-3p
550	0.00849	0.000754	3.49103	-0.85392	0.77317		CONTROL	#N/A
12773	0.0195	0.00223	3.14946	-1.84693	0.769869	hsa-miR-181b		hsa-miR-181b-5p
9187	0.00964	0.000879	3.44435	-0.99425	0.768554		CONTROL	#N/A
12540	0.0391	0.00544	2.85167	-2.63871	0.767409	hsa-miR-769-5p		hsa-miR-769-5p
15005	0.0444	0.00639	2.8018	-2.73767	0.76549	hsa-miR-219-5p		hsa-miR-219a-5p
10448	0.00865	0.000773	3.48375	-0.87588	0.764645		CONTROL	#N/A
2768	0.00561	0.000436	3.65519	-0.34932	0.763103	hsa-miR-92a		hsa-miR-92a-3p
9096	0.0317	0.00419	2.94012	-2.41544	0.761897	hsa-miR-181b		hsa-miR-181b-5p
15192	0.00949	0.000863	3.45	-0.97734	0.761878		CONTROL	#N/A
11068	0.013	0.0013	3.32291	-1.35068	0.757722	hsa-miR-532-5p		hsa-miR-532-5p
8383	0.00914	0.000827	3.46307	-0.93815	0.757232		CONTROL	#N/A
7350	0.0462	0.0067	2.77888	-2.82368	0.756789	hsa-miR-200a*		hsa-miR-200a-5p
12646	0.0245	0.003	3.05347	-2.10857	0.752627	hsa-miR-532-5p		hsa-miR-532-5p
7023	0.0231	0.00277	3.07904	-2.04168	0.750352	hsa-miR-21*		hsa-miR-21-3p
9299	0.0329	0.00439	2.92421	-2.45734	0.738656	hsa-miR-181b		hsa-miR-181b-5p
8899	0.0395	0.00551	2.8457	-2.66142	0.738189	hsa-miR-663		hsa-miR-663a
10103	0.0202	0.00234	3.13473	-1.88796	0.735712	hsa-miR-181b		hsa-miR-181b-5p
2424	0.0186	0.0021	3.16903	-1.79218	0.732869	hsa-miR-181b		hsa-miR-181b-5p
9770	0.00858	0.000764	3.48707	-0.86587	0.724442	hsa-miR-92a		hsa-miR-92a-3p
9649	0.0416	0.00589	2.82238	-2.72115	0.718091	hsa-miR-181b		hsa-miR-181b-5p
13612	0.0179	0.00199	3.18726	-1.74096	0.712699		CONTROL	#N/A
4681	0.0223	0.00266	3.09239	-2.00503	0.695585	hsa-miR-92a		hsa-miR-92a-3p
11985	0.0112	0.00107	3.38421	-1.17289	0.692692	hsa-miR-21*		hsa-miR-21-3p
14568	0.0415	0.00588	2.82383	-2.71377	0.655029	hsa-miR-532-5p		hsa-miR-532-5p
3920	0.0181	0.00202	3.1823	-1.75492	0.647534	hsa-miR-92a		hsa-miR-92a-3p
1882	0.0274	0.00346	3.00488	-2.24295	0.637908	hsa-miR-21*		hsa-miR-21-3p
10585	0.0493	0.00725	2.74932	-2.90565	0.597041	hsa-miR-21*		hsa-miR-21-3p
10463	0.0456	0.0066	2.78264	-2.822	0.539255	hsa-miR-130b		hsa-miR-130b-3p
5603	0.05	0.00739	2.74247	-2.92273	0.533947	hsa-miR-130b		hsa-miR-130b-3p
8416	0.0478	0.00697	-2.7632	-2.87091	-0.568432	hsa-miR-638		hsa-miR-638
12494	0.0414	0.00585	-2.82499	-2.71449	-0.589902	hsa-miR-939		hsa-miR-939-5p
13538	0.0495	0.00727	-2.74807	-2.90876	-0.595751	hsa-miR-638		hsa-miR-638
7974	0.0299	0.00389	-2.96579	-2.34744	-0.597442	hsa-miR-638		hsa-miR-638
4222	0.037	0.00509	-2.87363	-2.58934	-0.601275	hsa-miR-638		hsa-miR-638
13080	0.0292	0.00376	-2.9765	-2.31892	-0.606926	hsa-miR-638		hsa-miR-638
9135	0.0309	0.00405	-2.95159	-2.38511	-0.610892	hsa-miR-638		hsa-miR-638
14171	0.0316	0.00417	-2.94193	-2.41066	-0.611982	hsa-miR-939		hsa-miR-939-5p
9817	0.0424	0.00604	-2.8137	-2.74327	-0.618019	hsa-miR-939		hsa-miR-939-5p
7631	0.0285	0.00365	-2.98728	-2.29013	-0.624969	hsa-miR-638		hsa-miR-638
11789	0.0265	0.00332	-3.01898	-2.20499	-0.629878	hsa-miR-638		hsa-miR-638
2268	0.0435	0.00623	-2.80291	-2.77072	-0.635015	hsa-miR-939		hsa-miR-939-5p
3444	0.0465	0.00677	-2.7737	-2.84454	-0.641051	hsa-miR-30d		hsa-miR-30d-5p
3653	0.0152	0.00161	-3.25593	-1.54591	-0.657433	hsa-miR-638		hsa-miR-638
6462	0.0195	0.00224	-3.1487	-1.84906	-0.667839	hsa-miR-638		hsa-miR-638
9328	0.0128	0.00128	-3.32869	-1.33571	-0.671722	hsa-miR-638		hsa-miR-638
2891	0.0202	0.00234	-3.1347	-1.88804	-0.678697	hsa-miR-572		hsa-miR-572
9302	0.0197	0.00227	-3.14415	-1.86173	-0.679813	hsa-miR-939		hsa-miR-939-5p
5452	0.0364	0.00498	-2.88378	-2.55256	-0.684137	hsa-miR-423-5p		hsa-miR-423-5p
11207	0.0301	0.00391	-2.96331	-2.35401	-0.686662	hsa-miR-874		hsa-miR-874-3p
9908	0.0294	0.00379	-2.97424	-2.32494	-0.695162	hsa-miR-188-5p		hsa-miR-188-5p
10348	0.0353	0.00479	-2.89396	-2.53653	-0.695215	hsa-miR-30d		hsa-miR-30d-5p
5626	0.0106	0.000991	-3.40725	-1.10472	-0.697176	hsa-miR-572		hsa-miR-572
15226	0.0307	0.00402	-2.95443	-2.37759	-0.697355	hsa-miR-671-5p		hsa-miR-671-5p
2288	0.0257	0.00318	-3.03291	-2.16732	-0.697382	hsa-miR-30d		hsa-miR-30d-5p
10930	0.0298	0.00387	-2.96731	-2.34339	-0.698202	hsa-miR-1225-5p		hsa-miR-1225-5p
2904	0.04	0.00564	-2.83761	-2.6822	-0.702338	hsa-miR-671-5p		hsa-miR-671-5p
14776	0.0395	0.00553	-2.84431	-2.665	-0.711217	hsa-miR-188-5p		hsa-miR-188-5p
15569	0.00899	0.00081	-3.46918	-0.91977	-0.711908	hsa-miR-572		hsa-miR-572
9335	0.0379	0.00524	-2.8636	-2.61531	-0.713197	hsa-miR-575		hsa-miR-575
8153	0.00814	0.000715	-3.50747	-0.80416	-0.713302	hsa-miR-638		hsa-miR-638
6737	0.0257	0.00319	-3.03199	-2.16982	-0.71826	hsa-miR-30d		hsa-miR-30d-5p
6847	0.0449	0.00647	-2.79051	-2.79834	-0.721144	hsv1-miR-H1		hsv1-miR-H1-5p
14925	0.0349	0.00472	-2.89952	-2.52203	-0.721552	hsa-miR-139-3p		hsa-miR-139-3p
11855	0.0276	0.0035	-3.00123	-2.25275	-0.723859	hsa-miR-1225-5p		hsa-miR-1225-5p
7957	0.0378	0.00522	-2.86521	-2.60757	-0.729883	hsa-miR-378*		hsa-miR-378a-5p
6684	0.0145	0.00151	-3.27568	-1.4892	-0.733511	hsa-miR-30d		hsa-miR-30d-5p
7762	0.0416	0.0059	-2.82177	-2.72272	-0.73826	hsa-miR-188-5p		hsa-miR-188-5p
15309	0.0175	0.00194	-3.19579	-1.7145	-0.740262	hsa-miR-671-5p		hsa-miR-671-5p
11527	0.00483	0.00036	-3.7116	-0.17204	-0.741336	hsa-miR-572		hsa-miR-572
2333	0.0478	0.00696	-2.76576	-2.85295	-0.749405	hsa-miR-654-5p		hsa-miR-654-5p
15047	0.0205	0.00239	-3.12704	-1.90933	-0.75558	hsa-miR-188-5p		hsa-miR-188-5p
2116	0.0128	0.00126	-3.33384	-1.3172	-0.755776	hsa-miR-874		hsa-miR-874-3p
12970	0.0291	0.00374	-2.97848	-2.31363	-0.758481	hsa-miR-1225-5p		hsa-miR-1225-5p
10954	0.0222	0.00265	-3.09359	-2.00173	-0.765096	hsa-miR-378		hsa-miR-378a-5p
12945	0.0212	0.0025	-3.1124	-1.94987	-0.76623	hsa-miR-30d		hsa-miR-30d-5p
8709	0.0192	0.00219	-3.15663	-1.8269	-0.769166	hsa-miR-30d		hsa-miR-30d-5p
8573	0.0046	0.000339	-3.72962	-0.11498	-0.770356	hsa-miR-572		hsa-miR-572
5001	0.0171	0.00187	-3.20659	-1.68639	-0.780716	hsa-miR-671-5p		hsa-miR-671-5p
14140	0.0216	0.00255	-3.1058	-1.96809	-0.781479	hsa-miR-1225-5p		hsa-miR-1225-5p
6045	0.0348	0.00469	-2.90136	-2.51723	-0.783121	hsa-miR-188-5p		hsa-miR-188-5p
10639	0.0149	0.00156	-3.26524	-1.51922	-0.784269	hsa-miR-1225-5p		hsa-miR-1225-5p
7707	0.0133	0.00134	-3.3121	-1.38395	-0.786202	hsa-miR-671-5p		hsa-miR-671-5p
2432	0.0403	0.00569	-2.83467	-2.68973	-0.786973	hsa-miR-1226*		hsa-miR-1226-5p
2929	0.026	0.00324	-3.02704	-2.1832	-0.788093	hsa-miR-1225-5p		hsa-miR-1225-5p
6495	0.0107	0.000997	-3.40664	-1.10507	-0.78878	hsa-miR-671-5p		hsa-miR-671-5p
5078	0.0247	0.00303	-3.04932	-2.12281	-0.788984	hsa-miR-188-5p		hsa-miR-188-5p
13094	0.0183	0.00204	-3.17845	-1.76575	-0.789704	hsa-miR-1225-5p		hsa-miR-1225-5p
9313	0.0303	0.00395	-2.96048	-2.36154	-0.795417	hsa-miR-378		hsa-miR-378a-5p
12933	0.022	0.00262	-3.09741	-1.99123	-0.795857	hsa-miR-1225-5p		hsa-miR-1225-5p
852	0.0463	0.00672	-2.77596	-2.83883	-0.797276	hsa-miR-188-5p		hsa-miR-188-5p
7373	0.0176	0.00195	-3.1938	-1.72252	-0.797488	hsa-miR-30d		hsa-miR-30d-5p
14919	0.0168	0.00182	-3.21554	-1.66104	-0.797644	hsa-miR-30d		hsa-miR-30d-5p
15187	0.0118	0.00114	-3.36499	-1.22949	-0.800261	hsa-miR-1225-5p		hsa-miR-1225-5p
124	0.0175	0.00194	-3.19507	-1.71894	-0.801609	hsa-miR-1225-5p		hsa-miR-1225-5p
8916	0.0451	0.00652	-2.78747	-2.806	-0.805421	hsv1-miR-H1		hsv1-miR-H1-5p
5546	0.00253	0.000162	-3.94081	0.56824	-0.808117	hsa-miR-572		hsa-miR-572
9337	0.0417	0.00591	-2.82632	-2.68879	-0.812631	hsa-miR-198		hsa-miR-198
938	0.0137	0.00139	-3.30088	-1.41648	-0.820815	hsa-miR-1225-5p		hsa-miR-1225-5p
6239	0.00378	0.000265	-3.8009	0.11266	-0.821662	hsa-miR-572		hsa-miR-572
208	0.0316	0.00417	-2.94386	-2.39905	-0.82311	hsa-miR-202		hsa-miR-202-3p
1734	0.0136	0.00138	-3.30344	-1.40906	-0.823924	hsa-miR-1225-5p		hsa-miR-1225-5p
10513	0.0258	0.00321	-3.03281	-2.15867	-0.82495	hsa-miR-378		hsa-miR-378a-5p
1324	0.00504	0.00038	-3.69578	-0.22195	-0.82578	hsa-miR-572		hsa-miR-572
5555	0.043	0.00614	-2.81022	-2.74099	-0.832007	hsa-miR-149*		hsa-miR-149-3p
9559	0.0369	0.00507	-2.87468	-2.58663	-0.833527	hsa-miR-486-5p		hsa-miR-486-5p
2095	0.0136	0.00139	-3.30277	-1.40906	-0.833557	hsa-miR-575		hsa-miR-575
4917	0.0188	0.00212	-3.16714	-1.79498	-0.834229	hsa-miR-125a-3p		hsa-miR-125a-3p
10673	0.0172	0.00188	-3.20512	-1.69056	-0.841915	hsa-miR-139-3p		hsa-miR-139-3p
5124	0.00874	0.000783	-3.47947	-0.88879	-0.845646	hsa-miR-1225-5p		hsa-miR-1225-5p
880	0.0136	0.00138	-3.30316	-1.40986	-0.849239	hsa-miR-671-5p		hsa-miR-671-5p
14621	0.00356	0.000247	-3.82124	0.17815	-0.849463	hsa-miR-671-5p		hsa-miR-671-5p
2420	0.0361	0.00492	-2.88501	-2.55983	-0.850336	hsv1-miR-LAT_v10.1		#N/A
8877	0.0304	0.00396	-2.96236	-2.34689	-0.850455	hsa-miR-149*		hsa-miR-149-3p
1482	0.0465	0.00676	-2.77549	-2.83219	-0.851017	hsa-miR-378*		hsa-miR-378a-5p
15645	0.00692	0.000574	-3.5736	-0.60226	-0.855909	hsa-miR-1225-5p		hsa-miR-1225-5p
7168	0.0166	0.0018	-3.21965	-1.64938	-0.856068	hsa-miR-188-5p		hsa-miR-188-5p
14848	0.00407	0.000289	-3.77591	0.03249	-0.85834	hsa-miR-671-5p		hsa-miR-671-5p
4950	0.0105	0.000971	-3.41363	-1.08579	-0.859615	hsa-miR-30d		hsa-miR-30d-5p
4019	0.00579	0.000456	-3.64239	-0.38928	-0.861418	hsa-miR-671-5p		hsa-miR-671-5p
11859	0.0108	0.00101	-3.40072	-1.12409	-0.869876	hsa-miR-30d		hsa-miR-30d-5p
3453	0.0153	0.00162	-3.2524	-1.55602	-0.874608	hsa-miR-222		hsa-miR-222-3p
4465	0.0287	0.00368	-2.98943	-2.26872	-0.879838	hsv1-miR-H1		hsv1-miR-H1-5p
12514	0.00156	8.9e-05	-4.10866	1.12976	-0.881888	hsa-miR-671-5p		hsa-miR-671-5p
5612	0.027	0.00341	-3.0122	-2.21694	-0.882908	hsv1-miR-H1		hsv1-miR-H1-5p
11945	0.0123	0.00121	-3.34572	-1.28599	-0.886264	hsa-miR-222		hsa-miR-222-3p
3004	0.00937	0.000851	-3.45435	-0.9643	-0.893107	hsa-miR-222		hsa-miR-222-3p
8655	0.0364	0.00497	-2.88611	-2.53955	-0.894689	hsa-miR-30a*		hsa-miR-30a-5p
13847	0.015	0.00157	-3.26278	-1.52627	-0.896488	hsa-miR-378		hsa-miR-378a-5p
7627	0.0263	0.00328	-3.02263	-2.19513	-0.899839	hsa-miR-139-3p		hsa-miR-139-3p
8541	0.00432	0.000315	-3.75074	-0.04786	-0.900649	hsa-miR-30d		hsa-miR-30d-5p
11354	0.00592	0.000468	-3.63441	-0.41414	-0.904697	hsa-miR-222		hsa-miR-222-3p
5595	0.00826	0.000728	-3.50483	-0.81007	-0.908242	hsa-miR-202		hsa-miR-202-3p
5536	0.00251	0.000161	-3.94275	0.57466	-0.91283	hsa-miR-30d		hsa-miR-30d-5p
5937	0.0035	0.000241	-3.82822	0.20072	-0.915413	hsa-miR-671-5p		hsa-miR-671-5p
13073	0.00561	0.000436	-3.65537	-0.34878	-0.916727	hsa-miR-125a-3p		hsa-miR-125a-3p
6191	0.0168	0.00183	-3.21339	-1.66712	-0.917157	hsa-miR-222		hsa-miR-222-3p
4823	0.014	0.00143	-3.30106	-1.40302	-0.918445	hiv1-miR-H1		hiv1-miR-H1
12292	0.00192	0.000116	-4.03498	0.88131	-0.923922	hsa-miR-671-5p		hsa-miR-671-5p
13117	0.00144	8.1e-05	-4.13451	1.21766	-0.926581	hsa-miR-671-5p		hsa-miR-671-5p
6179	0.0291	0.00374	-2.98213	-2.29027	-0.938599	hsa-miR-572		hsa-miR-572
12154	0.0284	0.00361	-2.99967	-2.22731	-0.962355	hsa-miR-148a*		hsa-miR-148a-5p
15713	0.0467	0.00679	-2.77922	-2.79967	-0.967509	hsa-miR-28-3p		hsa-miR-28-3p
1522	0.0377	0.00519	-2.87175	-2.57282	-0.971828	hsa-miR-30a*		hsa-miR-30a-5p
6625	0.00591	0.000467	-3.635	-0.41231	-0.983791	hsa-miR-222		hsa-miR-222-3p
3033	0.0371	0.00511	-2.87518	-2.57026	-0.99298	hsa-miR-486-5p		hsa-miR-486-5p
13468	0.0148	0.00155	-3.27009	-1.50123	-0.999778	hsa-miR-936		hsa-miR-936
837	0.00992	0.00091	-3.43795	-1.00955	-1.0111	hsa-miR-572		hsa-miR-572
5729	0.0395	0.00551	-2.84948	-2.63712	-1.01163	hsa-miR-708		hsa-miR-708-5p
7255	0.000595	2.74e-05	-4.42646	2.23498	-1.01595	hsa-miR-671-5p		hsa-miR-671-5p
1704	0.021	0.00246	-3.11817	-1.93389	-1.01662	hsa-miR-188-5p		hsa-miR-188-5p
6934	0.038	0.00525	-2.88402	-2.49141	-1.02611	hsa-miR-127-5p		hsa-miR-127-5p
5433	0.00918	0.000831	-3.46153	-0.94276	-1.02612	hsa-miR-486-5p		hsa-miR-486-5p
5672	0.0235	0.00284	-3.08468	-1.99206	-1.0554	kshv-miR-K12-10b		kshv-miR-K12-10b
13002	0.0124	0.00122	-3.35015	-1.26098	-1.06475	hsa-miR-662		hsa-miR-662
6425	0.0107	0.000996	-3.40714	-1.10358	-1.07046	hsa-miR-486-5p		hsa-miR-486-5p
1495	0.0243	0.00297	-3.07539	-2.00193	-1.07518	hsa-miR-345		hsa-miR-345-5p
4275	0.00203	0.000125	-4.01901	0.82384	-1.07556	hsa-miR-125a-3p		hsa-miR-125a-3p
9220	0.00473	0.00035	-3.74152	-0.08481	-1.09687	hsa-miR-378*		hsa-miR-378a-5p
9271	0.00774	0.000667	-3.53274	-0.72496	-1.09717	hsa-miR-486-5p		hsa-miR-486-5p
9138	0.0367	0.00502	-2.89253	-2.4858	-1.10071	hsa-miR-708		hsa-miR-708-5p
726	0.00689	0.000571	-3.5754	-0.59673	-1.11129	hsa-miR-936		hsa-miR-936
173	0.0388	0.00537	-2.85661	-2.626	-1.1122	hsa-miR-31		hsa-miR-31-5p
2911	0.02	0.00231	-3.1435	-1.85316	-1.1285	hsa-miR-125b-2*		hsa-miR-125b-2-3p
2362	0.0037	0.000257	-3.81499	0.156	-1.13022	hsa-miR-370		hsa-miR-370-3p
8356	0.0119	0.00115	-3.36533	-1.22195	-1.13611	hsa-miR-10b*		hsa-miR-10b-5p
12563	0.0046	0.000339	-3.74295	-0.07589	-1.1381	hsa-miR-708		hsa-miR-708-5p
6502	0.044	0.00632	-2.80969	-2.69741	-1.14041	hsa-miR-370		hsa-miR-370-3p
2060	0.00335	0.000229	-3.84713	0.26014	-1.14115	hsa-miR-125a-3p		hsa-miR-125a-3p
12739	0.00382	0.000268	-3.80479	0.12217	-1.14182	hsa-miR-202		hsa-miR-202-3p
11886	0.0123	0.0012	-3.35775	-1.23917	-1.14441	hsa-miR-193b*		hsa-miR-193b-3p
6168	0.019	0.00217	-3.18104	-1.72162	-1.15455	hsa-miR-492		hsa-miR-492
10717	0.0188	0.00213	-3.17312	-1.76221	-1.15557	hsa-miR-936		hsa-miR-936
15188	0.0336	0.00451	-2.92352	-2.42522	-1.16424	hsa-miR-662		hsa-miR-662
9123	0.0104	0.000965	-3.42896	-1.0263	-1.17005	hsa-miR-708		hsa-miR-708-5p
6364	0.00973	0.000888	-3.46211	-0.92043	-1.17037	hsa-miR-873		hsa-miR-873-5p
9294	0.02	0.0023	-3.14917	-1.82752	-1.17239	hsa-miR-10b*		hsa-miR-10b-5p
14727	0.022	0.00261	-3.12397	-1.8655	-1.1812	hsa-miR-632		hsa-miR-632
12734	0.0107	0.000994	-3.41057	-1.09022	-1.18369	hsa-miR-10b*		hsa-miR-10b-5p
7843	0.00473	0.000352	-3.72228	-0.13848	-1.1884	hsa-miR-572		hsa-miR-572
13039	0.0279	0.00355	-3.01641	-2.15632	-1.20054	hsa-miR-345		hsa-miR-345-5p
3416	0.00781	0.000675	-3.52938	-0.73516	-1.20406	hsa-miR-370		hsa-miR-370-3p
10801	0.0161	0.00172	-3.25422	-1.50786	-1.2099	hsa-miR-662		hsa-miR-662
13067	0.0192	0.0022	-3.15739	-1.81955	-1.21023	hsa-miR-936		hsa-miR-936
4667	0.00425	0.000308	-3.76696	0.00135	-1.22657	hsa-miR-708		hsa-miR-708-5p
9463	0.0164	0.00177	-3.24151	-1.55983	-1.23334	hsa-miR-650		hsa-miR-650
2596	0.0308	0.00403	-2.97095	-2.28111	-1.23463	hsa-miR-564		hsa-miR-564
7838	0.00775	0.000668	-3.53393	-0.71979	-1.23608	hsa-miR-662		hsa-miR-662
9451	0.0321	0.00426	-2.94555	-2.36421	-1.25638	hsa-miR-186*		hsa-miR-186-3p
976	0.0257	0.0032	-3.06188	-2.02232	-1.25694	hsa-miR-541*		hsa-miR-541-5p
11446	0.00312	0.000211	-3.88038	0.36015	-1.27014	hsa-miR-222		hsa-miR-222-3p
647	0.0136	0.00138	-3.30699	-1.39265	-1.27026	hsa-miR-139-3p		hsa-miR-139-3p
15003	0.00168	9.81e-05	-4.10102	1.07957	-1.27308	hsa-miR-10b*		hsa-miR-10b-5p
9390	0.0254	0.00313	-3.09079	-1.92704	-1.29431		CONTROL	#N/A
13969	0.0136	0.00137	-3.32738	-1.30944	-1.29687	hsa-miR-222		hsa-miR-222-3p
8457	0.000789	3.89e-05	-4.35315	1.94125	-1.29776	hsa-miR-572		hsa-miR-572
831	0.0163	0.00175	-3.24513	-1.54971	-1.29798	hsa-miR-650		hsa-miR-650
3790	0.00149	8.49e-05	-4.14167	1.21522	-1.29894	hsa-miR-708		hsa-miR-708-5p
8875	0.0133	0.00133	-3.34131	-1.264	-1.30085	hsa-miR-564		hsa-miR-564
10895	0.000549	2.46e-05	-4.45462	2.33545	-1.31234	hsa-miR-30a		hsa-miR-30a-5p
1373	0.0202	0.00235	-3.14175	-1.8471	-1.31498	hsa-miR-193b*		hsa-miR-193b-3p
10915	0.0287	0.00367	-3.00777	-2.17505	-1.31727	hsa-miR-550		hsa-miR-550a-3p
15135	0.00348	0.00024	-3.84621	0.25108	-1.31748	hsa-miR-10b*		hsa-miR-10b-5p
10913	0.000105	2.67e-06	-5.02419	4.43661	-1.32353	hsa-miR-30a		hsa-miR-30a-5p
14061	0.012	0.00117	-3.36635	-1.21317	-1.33451	hsa-miR-378*		hsa-miR-378a-5p
11543	0.0175	0.00194	-3.1961	-1.71364	-1.33638	hsa-miR-375		hsa-miR-375
9650	0.00573	0.00045	-3.69982	-0.22733	-1.33753	hsa-miR-564		hsa-miR-564
5371	0.0268	0.00338	-3.07763	-1.95184	-1.33982	hsa-miR-219-2-3p		hsa-miR-219a-2-3p
9368	0.000163	4.99e-06	-4.86417	3.83943	-1.34503	hsa-miR-30a		hsa-miR-30a-5p
770	0.0248	0.00305	-3.10772	-1.87536	-1.3483	hsa-miR-509-5p		hsa-miR-509-5p
10243	0.0038	0.000267	-3.85578	0.24225	-1.34868	hsa-miR-516a-5p		hsa-miR-516a-5p
14921	0.0024	0.000153	-3.95939	0.62801	-1.34903	hsa-miR-370		hsa-miR-370-3p
11796	0.00426	0.00031	-3.76924	0.00914	-1.35111	hsa-miR-662		hsa-miR-662
9746	0.016	0.00171	-3.24209	-1.5743	-1.3535	hsa-miR-550		hsa-miR-550a-3p
474	0.031	0.00407	-2.95088	-2.38371	-1.35671	hsa-miR-145		hsa-miR-145-5p
1521	0.0213	0.00251	-3.11277	-1.94611	-1.35783	hsa-miR-375		hsa-miR-375
11528	0.000131	3.76e-06	-4.9353	4.10839	-1.35997	hsa-miR-30a		hsa-miR-30a-5p
3334	0.0224	0.00268	-3.10053	-1.95776	-1.36509	hsa-miR-10b*		hsa-miR-10b-5p
7430	0.000945	4.85e-05	-4.27644	1.70274	-1.36727	hsa-miR-370		hsa-miR-370-3p
1554	0.00176	0.000104	-4.06779	0.98923	-1.3741	hsa-miR-370		hsa-miR-370-3p
10122	0.0144	0.00149	-3.31465	-1.32532	-1.37757	hsa-miR-564		hsa-miR-564
7602	0.000576	2.63e-05	-4.45171	2.29645	-1.37824	hsa-miR-193b*		hsa-miR-193b-3p
1863	0.00158	9.03e-05	-4.13287	1.17371	-1.37908	hsa-miR-936		hsa-miR-936
826	0.000486	2.12e-05	-4.50514	2.49223	-1.38375	hsa-miR-572		hsa-miR-572
14709	0.00195	0.000119	-4.03328	0.8714	-1.38933	hsa-miR-572		hsa-miR-572
13392	0.000241	8.14e-06	-4.74073	3.37795	-1.40246	hsa-miR-30a		hsa-miR-30a-5p
2586	0.000155	4.71e-06	-4.90671	3.92742	-1.40642	hsa-miR-662		hsa-miR-662
11008	0.014	0.00144	-3.2919	-1.44045	-1.4171	hsa-miR-375		hsa-miR-375
6850	0.00421	0.000303	-3.7753	0.02825	-1.41892	hsa-miR-135a*		hsa-miR-135a-3p
1652	0.0482	0.00705	-2.7813	-2.73666	-1.42274	hsa-miR-193b		hsa-miR-193b-3p
3663	0.018	0.00201	-3.20947	-1.63447	-1.43161	hsa-miR-516a-5p		hsa-miR-516a-5p
11064	0.00108	5.73e-05	-4.2391	1.56149	-1.43244	hsa-miR-708		hsa-miR-708-5p
11774	6.75e-07	3.29e-09	-6.57803	10.8163	-1.43253	hsa-miR-923		N/A
8974	5.73e-05	1.26e-06	-5.20494	5.14715	-1.43424	hsa-miR-30a		hsa-miR-30a-5p
451	0.00471	0.000348	-3.74834	-0.0647	-1.43821	hsa-miR-564		hsa-miR-564
13132	0.012	0.00116	-3.37051	-1.20029	-1.43906	hsa-miR-222		hsa-miR-222-3p
5904	0.00318	0.000217	-3.8852	0.36735	-1.44523	hsa-miR-10b*		hsa-miR-10b-5p
11055	0.0105	0.00097	-3.41528	-1.07946	-1.45199	hsa-miR-375		hsa-miR-375
4532	0.00131	7.2e-05	-4.17664	1.34835	-1.4561	hsa-miR-662		hsa-miR-662
11487	0.0248	0.00305	-3.06453	-2.03704	-1.45897	hsa-miR-135a*		hsa-miR-135a-3p
7559	8.47e-07	4.38e-09	-6.51458	10.5432	-1.46109	hsa-miR-923		N/A
6310	0.00747	0.000633	-3.58321	-0.57428	-1.46472	hsa-miR-204		hsa-miR-204-5p
9546	0.00185	0.000111	-4.06924	0.97095	-1.46674	hsa-miR-936		hsa-miR-936
14230	0.035	0.00474	-2.91898	-2.40156	-1.4673	hiv1-miR-H1		hiv1-miR-H1
1140	0.00594	0.00047	-3.73279	-0.18779	-1.47763	hsa-miR-489		hsa-miR-489-3p
12301	0.0121	0.00118	-3.35282	-1.26521	-1.48214	hsa-miR-375		hsa-miR-375
4366	5.49e-07	2.4e-09	-6.6483	11.1197	-1.48447	hsa-miR-923		N/A
14791	3.87e-08	8.73e-11	-7.37093	14.2907	-1.48502	hsa-miR-923		N/A
13566	0.00677	0.000559	-3.58322	-0.57205	-1.48725	hsa-miR-375		hsa-miR-375
6619	0.0144	0.00149	-3.30034	-1.39253	-1.48819	hsa-miR-10b*		hsa-miR-10b-5p
10612	0.000109	2.84e-06	-5.00458	4.37244	-1.50347	hsa-miR-30a		hsa-miR-30a-5p
7151	0.00194	0.000118	-4.04677	0.90279	-1.50626	hsa-miR-139-3p		hsa-miR-139-3p
662	0.011	0.00104	-3.44326	-0.9685	-1.50627	hsa-miR-873		hsa-miR-873-5p
15546	0.000525	2.32e-05	-4.48786	2.41784	-1.51058	hsa-miR-708		hsa-miR-708-5p
9206	0.00852	0.000758	-3.57831	-0.61464	-1.51394	hsa-miR-518f		hsa-miR-518f-3p
15429	8.14e-07	4.15e-09	-6.52669	10.5953	-1.5156	hsa-miR-923		N/A
9461	0.0158	0.00169	-3.2746	-1.45451	-1.51565	ebv-miR-BART7		ebv-miR-BART7-3p
13091	0.00129	7.02e-05	-4.18883	1.38205	-1.51578	hsa-miR-708		hsa-miR-708-5p
913	1.22e-06	7.11e-09	-6.40643	10.0798	-1.521	hsa-miR-923		N/A
2987	0.00149	8.5e-05	-4.14989	1.23113	-1.54706	hsa-miR-564		hsa-miR-564
13118	0.0355	0.00482	-2.97662	-2.19209	-1.54961		CONTROL	#N/A
1979	0.0145	0.0015	-3.31463	-1.32671	-1.54965	hsa-miR-708		hsa-miR-708-5p
5210	4.87e-05	1.03e-06	-5.25355	5.33747	-1.5499	hsa-miR-30a		hsa-miR-30a-5p
14035	0.000299	1.08e-05	-4.67766	3.12231	-1.55012	hsa-miR-370		hsa-miR-370-3p
7776	2.4e-05	3.69e-07	-5.5043	6.31647	-1.55122	hsa-miR-125a-3p		hsa-miR-125a-3p
580	0.000893	4.49e-05	-4.33701	1.844	-1.55129	hsa-miR-662		hsa-miR-662
5029	0.0112	0.00106	-3.41643	-1.05387	-1.55185	ebv-miR-BART19-3p		ebv-miR-BART19-3p
15229	1.04e-05	1.13e-07	-5.78235	7.44203	-1.55265	hsa-miR-125a-3p		hsa-miR-125a-3p
13068	0.000344	1.32e-05	-4.64885	2.96878	-1.55382	hsa-miR-662		hsa-miR-662
7054	0.00225	0.000141	-4.02099	0.7954	-1.56297	hsa-miR-10b*		hsa-miR-10b-5p
2535	9.75e-08	2.63e-10	-7.13277	13.2366	-1.56369	hsa-miR-923		N/A
12795	0.0172	0.00188	-3.27848	-1.43231	-1.56676	hsa-miR-596		hsa-miR-596
796	0.0014	7.78e-05	-4.17784	1.31999	-1.57138	hsa-miR-662		hsa-miR-662
13183	3.15e-08	6.64e-11	-7.42996	14.5532	-1.57166	hsa-miR-923		N/A
14176	0.00488	0.000367	-3.72351	-0.13579	-1.57295	hsa-miR-370		hsa-miR-370-3p
374	0.00596	0.000473	-3.6847	-0.27533	-1.57343	kshv-miR-K12-7		kshv-miR-K12-7-3p
11365	3.12e-05	5.39e-07	-5.40881	5.95135	-1.5778	hsa-miR-125a-3p		hsa-miR-125a-3p
6892	0.0146	0.00153	-3.3247	-1.30366	-1.58276	hsa-miR-873		hsa-miR-873-5p
10432	3.24e-05	5.76e-07	-5.39294	5.88819	-1.58555	hsa-miR-125a-3p		hsa-miR-125a-3p
12303	0.00718	0.0006	-3.56011	-0.64368	-1.59122	hsa-miR-375		hsa-miR-375
11388	0.0121	0.00118	-3.37953	-1.15826	-1.59194	ebv-miR-BART19-3p		ebv-miR-BART19-3p
10808	0.000449	1.9e-05	-4.54122	2.60771	-1.59561	hsa-miR-564		hsa-miR-564
5186	0.00373	0.00026	-3.83157	0.19766	-1.60242	hsa-miR-135a*		hsa-miR-135a-3p
3874	0.00933	0.000845	-3.47201	-0.89763	-1.60705	hsa-miR-516a-5p		hsa-miR-516a-5p
9743	0.000131	3.75e-06	-4.96895	4.1478	-1.60864	hsa-miR-662		hsa-miR-662
10633	0.00335	0.000229	-3.89183	0.37196	-1.6147	hsa-miR-370		hsa-miR-370-3p
12682	0.0381	0.00527	-2.87647	-2.51785	-1.61511	hsa-miR-516a-5p		hsa-miR-516a-5p
2831	0.0321	0.00427	-2.99697	-2.13189	-1.62005	hsa-miR-518c		hsa-miR-518c-3p
832	0.0142	0.00147	-3.41019	-1.12703	-1.6211		CONTROL	#N/A
14013	0.00334	0.000228	-3.85399	0.27889	-1.63317	hsa-miR-513c		hsa-miR-513c-5p
692	0.0284	0.00362	-3.05297	-2.01608	-1.64352	hsa-miR-490-5p		hsa-miR-490-5p
2378	0.0133	0.00133	-3.38475	-1.14799	-1.64552		CONTROL	#N/A
5251	0.000436	1.82e-05	-4.54849	2.6405	-1.64934	hsa-miR-662		hsa-miR-662
10234	0.000705	3.38e-05	-4.3757	2.04545	-1.64938	hsa-miR-370		hsa-miR-370-3p
10703	0.00159	9.12e-05	-4.12715	1.15936	-1.64966	hsa-miR-708		hsa-miR-708-5p
7306	0.0296	0.00382	-3.07098	-1.95489	-1.65177	hsa-miR-507		hsa-miR-507
8239	0.000173	5.36e-06	-4.87798	3.81022	-1.65902	hsa-miR-564		hsa-miR-564
5510	0.019	0.00216	-3.21042	-1.61229	-1.66358	hiv1-miR-H1		hiv1-miR-H1
6869	0.0171	0.00187	-3.25248	-1.50734	-1.67134	hsa-miR-99b*		hsa-miR-99b-3p
10192	0.00638	0.000519	-3.60389	-0.50887	-1.67189	hsa-miR-375		hsa-miR-375
15375	0.00964	0.000879	-3.49016	-0.84231	-1.67447	hsa-miR-345		hsa-miR-345-5p
4600	0.00569	0.000445	-3.68928	-0.25271	-1.68537	hsa-miR-564		hsa-miR-564
1546	0.0129	0.00129	-3.37093	-1.18187	-1.6971	hsa-miR-204		hsa-miR-204-5p
10272	0.0236	0.00287	-3.12691	-1.8293	-1.70432	hsa-miR-509-5p		hsa-miR-509-5p
14936	0.0116	0.00111	-3.40921	-1.06034	-1.71535	ebv-miR-BART19-3p		ebv-miR-BART19-3p
11288	0.0188	0.00213	-3.22723	-1.56828	-1.72057	hsa-miR-876-5p		hsa-miR-876-5p
13804	5.72e-05	1.25e-06	-5.31304	5.23073	-1.73068	hsa-miR-564		hsa-miR-564
13188	0.00144	8.06e-05	-4.1711	1.29515	-1.74001	hsa-miR-370		hsa-miR-370-3p
6760	0.000262	9.11e-06	-4.77206	3.34359	-1.75065	hsa-miR-662		hsa-miR-662
9108	0.05	0.00739	-2.80583	-2.56021	-1.75473	hsa-miR-125b-1*		hsa-miR-125b-1-3p
2811	0.000272	9.56e-06	-4.71337	3.24486	-1.76686	hsa-miR-222		hsa-miR-222-3p
3574	0.000137	4.03e-06	-4.94159	4.06798	-1.77487	hsa-miR-10b*		hsa-miR-10b-5p
10064	0.0417	0.00591	-2.86807	-2.46451	-1.77578	hsa-miR-770-5p		hsa-miR-770-5p
3948	0.0496	0.00731	-2.90092	-2.3856	-1.77705	hsa-miR-570		hsa-miR-570-3p
1262	0.000117	3.23e-06	-4.9767	4.25554	-1.79813	hsa-miR-125a-3p		hsa-miR-125a-3p
14926	0.000456	1.95e-05	-4.57338	2.63372	-1.80499	hsa-miR-370		hsa-miR-370-3p
91	0.000105	2.69e-06	-5.1209	4.51163	-1.81209	hsa-miR-662		hsa-miR-662
7533	0.00142	7.9e-05	-4.2015	1.35207	-1.81307	hsa-miR-509-5p		hsa-miR-509-5p
4820	0.000261	9.04e-06	-4.76456	3.34114	-1.82007	hsa-miR-564		hsa-miR-564
11178	0.000925	4.72e-05	-4.29184	1.74396	-1.82789	hsa-miR-375		hsa-miR-375
7425	0.000312	1.15e-05	-4.67276	3.07996	-1.84198	hsa-miR-513c		hsa-miR-513c-5p
9049	0.000144	4.27e-06	-4.97623	4.06044	-1.85181	hsa-miR-10b*		hsa-miR-10b-5p
4281	0.00183	0.00011	-4.08354	1.00911	-1.86031	hsa-miR-516a-5p		hsa-miR-516a-5p
15382	0.00686	0.000567	-3.64454	-0.40791	-1.86382	hiv1-miR-H1		hiv1-miR-H1
12872	0.00193	0.000116	-4.07289	0.96136	-1.86686	hsa-miR-516a-5p		hsa-miR-516a-5p
7983	0.0161	0.00173	-3.2485	-1.5354	-1.87119	ebv-miR-BART19-3p		ebv-miR-BART19-3p
15725	0.000112	2.98e-06	-5.03673	4.37212	-1.88419	hsa-miR-513c		hsa-miR-513c-5p
13008	1.54e-05	1.88e-07	-5.69254	6.97254	-1.88777	hsa-miR-564		hsa-miR-564
10310	0.000904	4.57e-05	-4.34388	1.84804	-1.89215	hsa-miR-564		hsa-miR-564
3872	0.0415	0.00588	-2.95083	-2.25417	-1.89502	hsa-miR-512-5p		hsa-miR-512-5p
1062	0.0154	0.00164	-3.33786	-1.27349	-1.89913	hsa-miR-541*		hsa-miR-541-5p
4998	0.00199	0.000121	-4.07093	0.94388	-1.91203	hsa-miR-564		hsa-miR-564
6242	0.000588	2.7e-05	-4.5526	2.39708	-1.91391	hsa-miR-345		hsa-miR-345-5p
7903	0.00253	0.000163	-3.99148	0.67846	-1.91502	hsa-miR-370		hsa-miR-370-3p
2952	5.99e-05	1.34e-06	-5.24978	5.13642	-1.92592	hsa-miR-708		hsa-miR-708-5p
14686	0.0152	0.0016	-3.36988	-1.20965	-1.92601	hsa-miR-204		hsa-miR-204-5p
4510	0.00136	7.52e-05	-4.20073	1.37562	-1.93105	hsa-miR-10b*		hsa-miR-10b-5p
9196	0.000189	6.16e-06	-4.88023	3.71528	-1.96896	hsa-miR-708		hsa-miR-708-5p
1487	0.00667	0.000547	-3.61864	-0.46258	-1.97712	hsa-miR-513c		hsa-miR-513c-5p
14264	0.00071	3.41e-05	-4.41675	2.10645	-2.00348	hsa-miR-370		hsa-miR-370-3p
570	0.000111	2.94e-06	-5.07324	4.41241	-2.00778	hsa-miR-10b*		hsa-miR-10b-5p
9832	0.00312	0.000211	-3.9258	0.46023	-2.01027	hsa-miR-873		hsa-miR-873-5p
5919	0.00149	8.43e-05	-4.26562	1.38725	-2.01684	hsa-miR-873		hsa-miR-873-5p
7675	0.000108	2.79e-06	-5.01308	4.39417	-2.01785	hsa-miR-375		hsa-miR-375
6219	0.000363	1.42e-05	-4.69584	2.96758	-2.02186	hiv1-miR-H1		hiv1-miR-H1
8992	0.0371	0.0051	-2.97754	-2.18737	-2.07212		CONTROL	#N/A
7872	0.000549	2.46e-05	-4.45766	2.34091	-2.08838	hsa-miR-375		hsa-miR-375
6777	0.000185	5.93e-06	-4.83185	3.69049	-2.08859	hsa-miR-375		hsa-miR-375
14298	0.00365	0.000253	-3.86168	0.27526	-2.08928	hsa-miR-513c		hsa-miR-513c-5p
977	0.0212	0.0025	-3.23788	-1.57409	-2.09275	ebv-miR-BART1-3p		ebv-miR-BART1-3p
6618	0.0306	0.00399	-3.05035	-2.00653	-2.10899	hsa-miR-125b-1*		hsa-miR-125b-1-3p
5800	0.00601	0.000479	-3.8202	-0.10379	-2.11091	hsa-let-7a*		hsa-let-7a-5p
10062	8.53e-05	2.08e-06	-5.16176	4.73705	-2.12069	hsa-miR-662		hsa-miR-662
13156	8.14e-06	7.76e-08	-5.91669	7.82202	-2.12092	hsa-miR-662		hsa-miR-662
8428	0.00996	0.000915	-3.56174	-0.70896	-2.12347	kshv-miR-K12-7		kshv-miR-K12-7-3p
14202	1.35e-05	1.56e-07	-5.7127	7.13783	-2.13355	hsa-miR-513a-5p		hsa-miR-513a-5p
2289	0.000908	4.6e-05	-4.61427	1.98597	-2.13814	hsa-miR-433		hsa-miR-433-3p
3268	6e-05	1.35e-06	-5.20092	5.09185	-2.14017	hsa-miR-513c		hsa-miR-513c-5p
7499	3.84e-05	7.5e-07	-5.46797	5.71946	-2.14461	hsa-miR-564		hsa-miR-564
5019	5.75e-06	4.9e-08	-5.97584	8.23925	-2.1452	hsa-miR-513a-5p		hsa-miR-513a-5p
7798	0.00466	0.000344	-3.82248	0.0897	-2.19148	hsa-miR-345		hsa-miR-345-5p
5580	0.0392	0.00546	-3.01104	-2.14911	-2.19647	ebv-miR-BART7*		ebv-miR-BART7-5p
11445	8.17e-06	7.94e-08	-5.88338	7.78785	-2.19679	hsa-miR-10b*		hsa-miR-10b-5p
9779	0.00047	2.03e-05	-4.55349	2.58847	-2.19765	hsa-miR-513c		hsa-miR-513c-5p
750	0.00696	0.00058	-3.70886	-0.31873	-2.20275	hsa-miR-302d		hsa-miR-302d-3p
14099	1.01e-05	1.07e-07	-5.9042	7.5392	-2.20932	hsa-miR-10b*		hsa-miR-10b-5p
5246	2.04e-05	2.87e-07	-5.55856	6.5516	-2.21426	hsa-miR-513a-5p		hsa-miR-513a-5p
10921	4.49e-06	3.6e-08	-6.04654	8.53321	-2.21489	hsa-miR-513a-5p		hsa-miR-513a-5p
3727	6.27e-06	5.48e-08	-5.96302	8.13805	-2.22123	hsa-miR-370		hsa-miR-370-3p
9320	4.58e-06	3.7e-08	-6.0403	8.50718	-2.22756	hsa-miR-513a-5p		hsa-miR-513a-5p
7483	2e-08	3.94e-11	-7.54235	15.054	-2.2301	hsa-miR-923		N/A
1478	0.000615	2.85e-05	-4.49744	2.3103	-2.23607	hiv1-miR-H1		hiv1-miR-H1
3465	2.23e-08	4.55e-11	-7.51105	14.9144	-2.24224	hsa-miR-923		N/A
14563	1.84e-08	3.48e-11	-7.56911	15.1735	-2.24835	hsa-miR-923		N/A
6020	0.000412	1.68e-05	-4.57323	2.7219	-2.27497	hsa-miR-375		hsa-miR-375
9416	0.000449	1.91e-05	-4.5303	2.58901	-2.27844	hsa-miR-375		hsa-miR-375
13773	0.0463	0.00671	-2.90509	-2.35775	-2.28141	kshv-miR-K12-4-5p		kshv-miR-K12-4-5p
6498	4.14e-06	3.28e-08	-6.06098	8.61818	-2.28636	hsa-miR-513a-5p		hsa-miR-513a-5p
10178	2.9e-05	4.92e-07	-5.46747	6.06355	-2.28867	hsa-miR-375		hsa-miR-375
9358	0.000778	3.81e-05	-4.39457	2.02101	-2.29425	ebv-miR-BART19-3p		ebv-miR-BART19-3p
13836	2.16e-05	3.14e-07	-5.60255	6.506	-2.30183	hsa-miR-513c		hsa-miR-513c-5p
11529	0.000403	1.63e-05	-4.58099	2.75053	-2.30412	ebv-miR-BART19-3p		ebv-miR-BART19-3p
12409	1.19e-08	2.08e-11	-7.67899	15.6648	-2.31304	hsa-miR-494		hsa-miR-494-3p
7518	3.57e-05	6.73e-07	-5.38584	5.76346	-2.31732	hsa-miR-513c		hsa-miR-513c-5p
3330	4.19e-09	4.88e-12	-7.98841	17.0542	-2.32524	hsa-miR-923		N/A
8608	4.19e-09	4.75e-12	-7.99412	17.0799	-2.32582	hsa-miR-923		N/A
487	0.00304	0.000204	-3.91031	0.44457	-2.33004	hsa-miR-516a-5p		hsa-miR-516a-5p
9063	4.19e-09	4.41e-12	-8.01017	17.1522	-2.33327	hsa-miR-923		N/A
8540	0.0498	0.00734	-2.88331	-2.39862	-2.33555		CONTROL	#N/A
12483	0.000242	8.2e-06	-4.78118	3.42511	-2.34612	hsa-miR-513b		hsa-miR-513b-5p
2387	0.00121	6.54e-05	-4.25129	1.52561	-2.34623	hsa-miR-513c		hsa-miR-513c-5p
10206	1.4e-08	2.55e-11	-7.63577	15.4714	-2.34809	hsa-miR-494		hsa-miR-494-3p
10514	5.41e-09	7.17e-12	-7.90645	16.6854	-2.3493	hsa-miR-923		N/A
2294	4.19e-09	4.77e-12	-7.99316	17.0756	-2.35886	hsa-miR-923		N/A
14876	1.17e-06	6.64e-09	-6.4217	10.1451	-2.36343	hsa-miR-513a-5p		hsa-miR-513a-5p
1553	8.06e-06	7.59e-08	-5.88748	7.82812	-2.37136	hsa-miR-375		hsa-miR-375
5899	4.19e-09	3.38e-12	-8.06633	17.4053	-2.37701	hsa-miR-494		hsa-miR-494-3p
10764	3.18e-09	1.85e-12	-8.19388	17.9808	-2.38039	hsa-miR-494		hsa-miR-494-3p
7495	6.31e-09	9.64e-12	-7.84334	16.4018	-2.38332	hsa-miR-494		hsa-miR-494-3p
13413	0.000816	4.04e-05	-4.33991	1.90141	-2.38472	ebv-miR-BART19-3p		ebv-miR-BART19-3p
684	5.41e-09	6.7e-12	-7.92098	16.7508	-2.41307	hsa-miR-494		hsa-miR-494-3p
1876	2.66e-09	7.85e-13	-8.37609	18.8045	-2.42161	hsa-miR-494		hsa-miR-494-3p
12876	2.66e-09	1.1e-12	-8.30552	18.4853	-2.4225	hsa-miR-494		hsa-miR-494-3p
13800	4.19e-09	3.28e-12	-8.07262	17.4337	-2.42564	hsa-miR-494		hsa-miR-494-3p
8471	2.68e-05	4.34e-07	-5.49254	6.18081	-2.42986	hsa-miR-345		hsa-miR-345-5p
14825	0.000365	1.43e-05	-4.62312	2.88503	-2.44256	hsa-miR-513b		hsa-miR-513b-5p
9676	2.72e-09	1.39e-12	-8.2555	18.2592	-2.44273	hsa-miR-494		hsa-miR-494-3p
10023	5.41e-09	7.48e-12	-7.89742	16.6448	-2.44484	hsa-miR-494		hsa-miR-494-3p
266	9.87e-06	1.03e-07	-5.82146	7.53599	-2.45322	hsa-miR-513c		hsa-miR-513c-5p
9960	7.14e-09	1.14e-11	-7.80688	16.2381	-2.46167	hsa-miR-494		hsa-miR-494-3p
3725	0.00204	0.000125	-4.05819	0.90656	-2.4673	ebv-miR-BART19-3p		ebv-miR-BART19-3p
13589	2.66e-09	1.16e-12	-8.29332	18.4302	-2.47222	hsa-miR-494		hsa-miR-494-3p
9570	0.0319	0.00424	-3.20581	-1.90602	-2.47603	kshv-miR-K12-11		kshv-miR-K12-11-3p
2234	2.66e-09	9.3e-13	-8.34007	18.6416	-2.48365	hsa-miR-494		hsa-miR-494-3p
12065	0.000738	3.59e-05	-4.40238	2.0592	-2.49381	ebv-miR-BART19-3p		ebv-miR-BART19-3p
347	2.66e-09	9.55e-13	-8.33452	18.6165	-2.49672	hsa-miR-494		hsa-miR-494-3p
2826	4.19e-09	4e-12	-8.0308	17.2452	-2.54295	hsa-miR-494		hsa-miR-494-3p
5547	3.31e-05	5.93e-07	-5.41125	5.88022	-2.5493	hsa-miR-513b		hsa-miR-513b-5p
14220	0.000472	2.05e-05	-4.55531	2.58428	-2.55063	ebv-miR-BART19-3p		ebv-miR-BART19-3p
4388	6.22e-06	5.39e-08	-5.97388	8.15791	-2.56029	hsa-miR-513b		hsa-miR-513b-5p
14875	2.63e-05	4.2e-07	-5.50629	6.21577	-2.57414	hsa-miR-513c		hsa-miR-513c-5p
13600	9.4e-07	5.17e-09	-6.48544	10.3863	-2.57441	hsa-miR-513a-5p		hsa-miR-513a-5p
9238	2.97e-06	2.16e-08	-6.21733	9.04064	-2.60154	hsa-miR-345		hsa-miR-345-5p
8680	1.44e-06	8.68e-09	-6.37705	9.89379	-2.64245	hsa-miR-513c		hsa-miR-513c-5p
10559	0.000349	1.35e-05	-4.65507	2.96289	-2.64797	ebv-miR-BART19-3p		ebv-miR-BART19-3p
14127	5.36e-07	2.26e-09	-6.66093	11.1744	-2.65977	hsa-miR-513a-5p		hsa-miR-513a-5p
14390	5.49e-07	2.36e-09	-6.66892	11.1379	-2.68031	hsa-miR-513a-5p		hsa-miR-513a-5p
[truncated: 30 more rows]

## Sheet: GSE93415
Table S4. Differentially expressed miRNAs among gastric cancer and normal gastric mucosa. ID represents probe specific ID, adj.P.Val represent statistical significance, adjusted for multiple tests according to Benjamini & Hochberg, of the comparison performed with limma 3.26.8 implemented in R. P. Value is the statistical significance resulted from the comparison not adjusted for multiple tests. …
ID	adj.P.Val	P.Value	t	B	logFC	miRNA_ID	SPOT_ID	Mirbase vers 21	Mirbase vers 21		Description logFC (log2 transformation)
10995	0.000302	7.08e-05	-4.42365	1.33692	2.15675	hsa-miR-199a-3p/hsa-miR-199b-3p		hsa-miR-199b-3p	hsa-miR-199a-3p		negative when miRNA expression is higher in control samples					INPUT_ID	ACCESSION	VER_21
30787	0.000158	2.98e-05	-4.69867	2.16841	1.98925	hsa-miR-125b-5p		hsa-miR-125b-5p			positive when miRNA expresison is higher in tumor samples					hsa-miR-125b-5p	MIMAT0000423	hsa-miR-125b-5p
29562	9.4e-06	7.61e-07	-5.83462	5.71605	1.9549	hsa-miR-199a-5p		hsa-miR-199a-5p								hsa-miR-199a-5p	MIMAT0000231	hsa-miR-199a-5p
11024	5.43e-05	7.46e-06	-5.1315	3.50374	1.88165	hsa-miR-223-3p		hsa-miR-223-3p								hsa-miR-223-3p	MIMAT0000280	hsa-miR-223-3p
10990	4.96e-06	3.21e-07	-6.09955	6.55623	1.84665	hsa-miR-196a-5p		hsa-miR-196a-5p								hsa-miR-196a-5p	MIMAT0000226	hsa-miR-196a-5p
19011	5.82e-06	4e-07	-6.03175	6.34105	1.8342	SNORD10	SNORD10	#N/A								hsa-miR-27a-3p	MIMAT0000084	hsa-miR-27a-3p
46483	0.000426	0.000111	-4.27772	0.90251	1.82315	hsa-miR-27a-3p		hsa-miR-27a-3p								hsa-miR-23b-3p	MIMAT0000418	hsa-miR-23b-3p
169330	0.000219	4.69e-05	-4.55461	1.73094	1.7481	hsa-miR-23b-3p		hsa-miR-23b-3p								hsa-miR-21-5p	MIMAT0000076	hsa-miR-21-5p
147506	8.56e-05	1.35e-05	-4.94642	2.92933	1.74065	hsa-miR-21-5p		hsa-miR-21-5p								hsa-miR-100-5p	MIMAT0000098	hsa-miR-100-5p
145943	0.000671	0.000196	-4.09338	0.36155	1.7058	hsa-miR-100-5p		hsa-miR-100-5p								hsa-miR-20a-5p	MIMAT0000075	hsa-miR-20a-5p
145845	0.0004	0.000102	-4.30732	0.99021	1.6848	hsa-miR-20a-5p		hsa-miR-20a-5p								hsa-miR-23a-3p	MIMAT0000078	hsa-miR-23a-3p
42744	4.99e-08	5.12e-10	-8.09824	12.8213	1.6759	hsa-miR-23a-3p		hsa-miR-23a-3p								hsa-miR-1	MIMAT0000416	hsa-miR-1-3p
10916	0.00572	0.00269	-3.19657	-2.10774	1.6699	hsa-miR-1		hsa-miR-1-3p								hsa-miR-214-3p	MIMAT0000271	hsa-miR-214-3p
11014	4.58e-07	1.22e-08	-7.10394	9.73489	1.6432	hsa-miR-214-3p		hsa-miR-214-3p								hsa-miR-10a-5p	MIMAT0000253	hsa-miR-10a-5p
13485	0.00013	2.32e-05	-4.77703	2.40798	1.6371	hsa-miR-10a-5p		hsa-miR-10a-5p								hsa-miR-135b-5p	MIMAT0000758	hsa-miR-135b-5p
145914	7.07e-05	1.03e-05	-5.03037	3.18932	1.6218	hsa-miR-135b-5p		hsa-miR-135b-5p								hsa-miR-99a-5p	MIMAT0000097	hsa-miR-99a-5p
42708	0.00277	0.00111	-3.51104	-1.27734	1.60425	hsa-miR-99a-5p		hsa-miR-99a-5p								hsa-miR-20b-5p	MIMAT0001413	hsa-miR-20b-5p
42640	0.00109	0.000364	-3.88931	-0.22587	1.5978	hsa-miR-20b-5p		hsa-miR-20b-5p								hsa-miR-199b-5p	MIMAT0000263	hsa-miR-199b-5p
19591	0.000924	0.00029	-3.96413	-0.01201	1.58665	hsa-miR-199b-5p		hsa-miR-199b-5p								hsa-miR-10b-5p	MIMAT0000254	hsa-miR-10b-5p
10925	0.000105	1.82e-05	-4.853	2.64126	1.5553	hsa-miR-10b-5p		hsa-miR-10b-5p								hsa-miR-27b-3p	MIMAT0000419	hsa-miR-27b-3p
147199	0.000111	1.94e-05	-4.83296	2.57962	1.5312	hsa-miR-27b-3p		hsa-miR-27b-3p								hsa-miR-126-3p	MIMAT0000445	hsa-miR-126-3p
4610	0.00826	0.00407	-3.04461	-2.49259	1.51835	hsa-miR-126-3p		hsa-miR-126-3p								hsa-miR-130a-3p	MIMAT0000425	hsa-miR-130a-3p
10138	0.00127	0.000441	-3.82481	-0.40877	1.51825	hsa-miR-130a-3p		hsa-miR-130a-3p								hsa-miR-142-3p	MIMAT0000434	hsa-miR-142-3p
10947	0.00568	0.00266	-3.20095	-2.09648	1.5088	hsa-miR-142-3p		hsa-miR-142-3p								hsa-miR-4291	MIMAT0016922	hsa-miR-4291
147616	6.49e-08	1.12e-09	-7.85171	12.0644	1.49555	hsa-miR-4291		hsa-miR-4291								hsa-miR-24-3p	MIMAT0000080	hsa-miR-24-3p
17506	4.93e-05	6.12e-06	-5.19304	3.69565	1.4939	hsa-miR-24-3p		hsa-miR-24-3p								hsa-let-7a-5p	MIMAT0000062	hsa-let-7a-5p
147162	0.0112	0.00589	-2.9063	-2.83266	1.48995	hsa-let-7a-5p		hsa-let-7a-5p								hsa-miR-145-5p	MIMAT0000437	hsa-miR-145-5p
42641	0.00175	0.000659	-3.68939	-0.78814	1.483	hsa-miR-145-5p		hsa-miR-145-5p								hsa-miR-17-5p	MIMAT0000070	hsa-miR-17-5p
169336	0.000188	3.83e-05	-4.61906	1.92616	1.48005	hsa-miR-17-5p		hsa-miR-17-5p								hsa-miR-143-5p	MIMAT0004599	hsa-miR-143-5p
46467	0.000272	6.05e-05	-4.47356	1.48665	1.47935	hsa-miR-143-5p		hsa-miR-143-5p								hsa-let-7f-5p	MIMAT0000067	hsa-let-7f-5p
17752	0.00325	0.00136	-3.43878	-1.47196	1.47695	hsa-let-7f-5p		hsa-let-7f-5p								hsa-miR-4328	MIMAT0016926	hsa-miR-4328
46203	0.000798	0.000241	-4.02626	0.16694	1.4573	SNORD49A	SNORD49A	#N/A								hsa-miR-4324	MIMAT0016876	hsa-miR-4324
147771	0.00308	0.00128	-3.4606	-1.41342	1.45485	hsa-miR-4328		hsa-miR-4328								hsa-miR-145-3p	MIMAT0004601	hsa-miR-145-3p
168980	0.00019	3.9e-05	-4.61325	1.90852	1.42875	hsa-miR-4324		hsa-miR-4324								hsa-miR-143-3p	MIMAT0000435	hsa-miR-143-3p
31867	0.00115	0.000388	-3.86752	-0.28783	1.4278	hsa-miR-145-3p		hsa-miR-145-3p								hsa-miR-95	MIMAT0000094	hsa-miR-95-3p
13177	0.012	0.00639	-2.87531	-2.90745	1.4245	hsa-miR-143-3p		hsa-miR-143-3p								hsa-miR-196b-5p	MIMAT0001080	hsa-miR-196b-5p
11181	0.000408	0.000106	-4.29402	0.95077	1.42215	hsa-miR-95		hsa-miR-95-3p								hsa-miR-23c	MIMAT0018000	hsa-miR-23c
145889	1.76e-05	1.61e-06	-5.60549	4.99132	1.3817	hsa-miR-196b-5p		hsa-miR-196b-5p								hsa-miR-98-5p	MIMAT0000096	hsa-miR-98-5p
148217	6.71e-05	9.5e-06	-5.05659	3.27071	1.37485	hsa-miR-23c		hsa-miR-23c								hsa-miR-106a-5p	MIMAT0000103	hsa-miR-106a-5p
11182	0.0015	0.000544	-3.75393	-0.60813	1.3647	hsa-miR-98-5p		hsa-miR-98-5p								hsa-miR-126-5p	MIMAT0000444	hsa-miR-126-5p
46801	8.56e-05	1.36e-05	-4.94467	2.92393	1.3585	hsa-miR-106a-5p		hsa-miR-106a-5p								hsa-let-7i-5p	MIMAT0000415	hsa-let-7i-5p
33596	0.00597	0.00283	-3.17765	-2.15627	1.35535	hsa-miR-126-5p		hsa-miR-126-5p								hsa-miR-374a-5p	MIMAT0000727	hsa-miR-374a-5p
9938	4.9e-05	5.99e-06	-5.19957	3.71603	1.35135	hsa-let-7i-5p		hsa-let-7i-5p								hsa-miR-4284	MIMAT0016915	hsa-miR-4284
145844	0.0091	0.00463	-2.99697	-2.61085	1.3449	hsa-miR-374a-5p		hsa-miR-374a-5p								hsa-miR-214-5p	MIMAT0004564	hsa-miR-214-5p
169129	0.0184	0.0105	-2.68446	-3.35618	1.34255	hsa-miR-4284		hsa-miR-4284								hsa-miR-4317	MIMAT0016872	hsa-miR-4317
145822	5.73e-06	3.88e-07	-6.04132	6.37142	1.34045	hsa-miR-214-5p		hsa-miR-214-5p								hsa-miR-195-5p	MIMAT0000461	hsa-miR-195-5p
46206	1.07e-05	9.19e-07	-5.77697	5.53347	1.32985	SNORD44	SNORD44	#N/A								hsa-miR-4262	MIMAT0016894	hsa-miR-4262
147776	1.87e-05	1.79e-06	-5.57314	4.88923	1.3077	hsa-miR-4317		hsa-miR-4317								hsa-miR-93-5p	MIMAT0000093	hsa-miR-93-5p
13148	0.0253	0.0152	-2.53517	-3.69222	1.2995	hsa-miR-195-5p		hsa-miR-195-5p								hsa-miR-140-5p	MIMAT0000431	hsa-miR-140-5p
147673	4.35e-06	2.72e-07	-6.14972	6.71546	1.29615	hsa-miR-4262		hsa-miR-4262								hsa-miR-193a-3p	MIMAT0000459	hsa-miR-193a-3p
30687	2.11e-06	1.12e-07	-6.42097	7.57632	1.2741	hsa-miR-93-5p		hsa-miR-93-5p								hsa-miR-374c-5p	MIMAT0018443	hsa-miR-374c-5p
147861	7.71e-05	1.15e-05	-4.99782	3.08841	1.26755		no information	#N/A								hsa-miR-181b-5p	MIMAT0000257	hsa-miR-181b-5p
4700	0.00585	0.00277	-3.18529	-2.1367	1.25455	hsa-miR-140-5p		hsa-miR-140-5p								hsa-miR-4791	MIMAT0019963	hsa-miR-4791
10986	0.000316	7.51e-05	-4.40466	1.2801	1.2192	hsa-miR-193a-3p		hsa-miR-193a-3p								hsa-miR-16-5p	MIMAT0000069	hsa-miR-16-5p
148430	0.00144	0.000512	-3.77463	-0.5501	1.20905	hsa-miR-374c-5p		hsa-miR-374c-5p								hsa-miR-18b-5p	MIMAT0001412	hsa-miR-18b-5p
10972	1.79e-08	4.19e-11	-8.90515	15.2515	1.20595	hsa-miR-181b-5p		hsa-miR-181b-5p								hsa-let-7d-5p	MIMAT0000065	hsa-let-7d-5p
168995	8.72e-05	1.39e-05	-4.93687	2.89982	1.1992	hsa-miR-4791		hsa-miR-4791								hsa-miR-28-5p	MIMAT0000085	hsa-miR-28-5p
10967	0.0385	0.024	-2.34411	-4.10174	1.19915	hsa-miR-16-5p		hsa-miR-16-5p								hsa-miR-331-3p	MIMAT0000760	hsa-miR-331-3p
145670	8.08e-05	1.23e-05	-4.975	3.01773	1.1835	hsa-miR-18b-5p		hsa-miR-18b-5p								hsa-miR-218-5p	MIMAT0000275	hsa-miR-218-5p
145968	0.00131	0.000458	-3.81203	-0.44486	1.1829	hsa-let-7d-5p		hsa-let-7d-5p								hsa-let-7g-5p	MIMAT0000414	hsa-let-7g-5p
146049	0.000302	7.13e-05	-4.42122	1.32965	1.1807	hsa-miR-28-5p		hsa-miR-28-5p								hsa-miR-26b-5p	MIMAT0000083	hsa-miR-26b-5p
42887	9.39e-08	1.73e-09	-7.7129	11.6356	1.17655	hsa-miR-331-3p		hsa-miR-331-3p								hsa-miR-335-5p	MIMAT0000765	hsa-miR-335-5p
11018	0.00138	0.000484	-3.79375	-0.49636	1.1708	hsa-miR-218-5p		hsa-miR-218-5p								hsa-miR-18a-5p	MIMAT0000072	hsa-miR-18a-5p
46438	0.0107	0.00554	-2.92959	-2.77609	1.16625	hsa-let-7g-5p		hsa-let-7g-5p								hsa-miR-92a-3p	MIMAT0000092	hsa-miR-92a-3p
146008	0.0384	0.024	-2.3453	-4.09925	1.16125	hsa-miR-26b-5p		hsa-miR-26b-5p								hsa-miR-181a-5p	MIMAT0000256	hsa-miR-181a-5p
11065	5.24e-05	6.89e-06	-5.15629	3.58099	1.161	hsa-miR-335-5p		hsa-miR-335-5p								hsa-miR-301a-3p	MIMAT0000688	hsa-miR-301a-3p
147195	5.69e-05	7.94e-06	-5.11239	3.44422	1.1581	hsa-miR-18a-5p		hsa-miR-18a-5p								hsa-miR-455-3p	MIMAT0004784	hsa-miR-455-3p
145693	1.95e-06	8.67e-08	-6.50041	7.82826	1.1539	hsa-miR-92a-3p		hsa-miR-92a-3p								hsa-let-7i-3p	MIMAT0004585	hsa-let-7i-3p
42865	6.49e-08	1.02e-09	-7.88025	12.1523	1.15225	hsa-miR-181a-5p		hsa-miR-181a-5p								hsa-miR-642b-3p	MIMAT0018444	hsa-miR-642b-3p
13143	8.56e-05	1.36e-05	-4.9446	2.92371	1.13955	hsa-miR-301a-3p		hsa-miR-301a-3p								hsa-miR-4797-5p	MIMAT0019972	hsa-miR-4797-5p
28950	5.24e-05	7.1e-06	-5.14702	3.5521	1.13355	hsa-miR-455-3p		hsa-miR-455-3p								hsa-miR-708-5p	MIMAT0004926	hsa-miR-708-5p
145746	3.56e-05	4.09e-06	-5.31758	4.08531	1.1308	hsa-let-7i-3p		hsa-let-7i-3p								hsa-miR-15a-5p	MIMAT0000068	hsa-miR-15a-5p
168642	0.000417	0.000109	-4.28609	0.92728	1.1205	hsa-miR-642b-3p		hsa-miR-642b-3p								hsa-miR-1297	MIMAT0005886	hsa-miR-1297
169022	4.04e-05	4.77e-06	-5.27022	3.93696	1.12	hsa-miR-4797-5p		hsa-miR-4797-5p								hsa-miR-19a-3p	MIMAT0000073	hsa-miR-19a-3p
29190	0.000293	6.78e-05	-4.4375	1.37841	1.1161	hsa-miR-708-5p		hsa-miR-708-5p								hsa-miR-151a-5p	MIMAT0004697	hsa-miR-151a-5p
17848	0.000856	0.000263	-3.99709	0.08277	1.1137		no information	#N/A								hsa-miR-103a-3p	MIMAT0000101	hsa-miR-103a-3p
27720	0.005	0.00228	-3.25565	-1.95512	1.10745	hsa-miR-15a-5p		hsa-miR-15a-5p								hsa-miR-127-3p	MIMAT0000446	hsa-miR-127-3p
46944	0.0196	0.0113	-2.65503	-3.42351	1.10515	hsa-miR-1297		hsa-miR-1297								hsa-miR-99b-5p	MIMAT0000689	hsa-miR-99b-5p
10997	0.00178	0.000676	-3.68035	-0.81321	1.0951	hsa-miR-19a-3p		hsa-miR-19a-3p								hsa-miR-377-3p	MIMAT0000730	hsa-miR-377-3p
11260	0.000289	6.59e-05	-4.44651	1.40543	1.0909	hsa-miR-151a-5p		hsa-miR-151a-5p								hsa-miR-21-3p	MIMAT0004494	hsa-miR-21-3p
10919	7.39e-05	1.09e-05	-5.01336	3.13656	1.0812	hsa-miR-103a-3p		hsa-miR-103a-3p								hsa-miR-3175	MIMAT0015052	hsa-miR-3175
42829	5.24e-05	7.01e-06	-5.15121	3.56514	1.0754	hsa-miR-127-3p		hsa-miR-127-3p								hsa-miR-133a	MIMAT0000427	hsa-miR-133a-3p
11184	9.41e-05	1.58e-05	-4.89759	2.77861	1.0711	hsa-miR-99b-5p		hsa-miR-99b-5p								hsa-miR-4770	MIMAT0019924	hsa-miR-4770
11091	0.000123	2.18e-05	-4.79765	2.4712	1.0685	hsa-miR-377-3p		hsa-miR-377-3p								hsa-miR-342-3p	MIMAT0000753	hsa-miR-342-3p
42524	4.35e-06	2.71e-07	-6.15075	6.71874	1.0627	hsa-miR-21-3p		hsa-miR-21-3p								hsa-miR-106b-5p	MIMAT0000680	hsa-miR-106b-5p
147891	8.46e-06	6.68e-07	-5.87456	5.84258	1.0534	hsa-miR-3175		hsa-miR-3175								hsa-let-7a-3p	MIMAT0004481	hsa-let-7a-3p
146137	0.0071	0.00344	-3.10697	-2.33605	1.0509	hsa-miR-133a		hsa-miR-133a-3p								hsa-miR-181d	MIMAT0002821	hsa-miR-181d-5p
168783	0.000401	0.000102	-4.3048	0.98273	1.04695	hsa-miR-4770		hsa-miR-4770								hsa-miR-32-5p	MIMAT0000090	hsa-miR-32-5p
32884	0.00139	0.00049	-3.78965	-0.50789	1.0393	hsa-miR-342-3p		hsa-miR-342-3p								hsa-miR-454-3p	MIMAT0003885	hsa-miR-454-3p
19582	8.88e-05	1.43e-05	-4.92922	2.8762	1.03365	hsa-miR-106b-5p		hsa-miR-106b-5p								hsa-miR-374b-5p	MIMAT0004955	hsa-miR-374b-5p
17888	0.000133	2.4e-05	-4.76688	2.37688	1.0297	hsa-let-7a-3p		hsa-let-7a-3p								hsa-miR-34a-5p	MIMAT0000255	hsa-miR-34a-5p
169408	4.88e-07	1.45e-08	-7.05056	9.56697	1.02855	hsa-miR-181d		hsa-miR-181d-5p								hsa-miR-25-3p	MIMAT0000081	hsa-miR-25-3p
168871	0.00031	7.34e-05	-4.41181	1.30148	1.0133	hsa-miR-151a-5p/hsa-miR-151b		hsa-miR-151a-5p								hsa-miR-152	MIMAT0000438	hsa-miR-152-3p
11053	0.0112	0.00589	-2.90669	-2.83171	1.01255	hsa-miR-32-5p		hsa-miR-32-5p								hsa-miR-497-5p	MIMAT0002820	hsa-miR-497-5p
148620	0.000132	2.36e-05	-4.77194	2.39237	1.0083	hsa-miR-454-3p		hsa-miR-454-3p								hsa-miR-337-5p	MIMAT0004695	hsa-miR-337-5p
148098	0.00206	0.000794	-3.62567	-0.96433	1.00765	hsa-miR-374b-5p		hsa-miR-374b-5p								hsa-miR-135a-5p	MIMAT0000428	hsa-miR-135a-5p
168586	0.00293	0.00119	-3.48562	-1.34606	0.9916	hsa-miR-34a-5p		hsa-miR-34a-5p								hsa-miR-3178	MIMAT0015055	hsa-miR-3178
42682	7.59e-06	5.76e-07	-5.92031	5.98762	0.9901	hsa-miR-25-3p		hsa-miR-25-3p								hsa-miR-142-5p	MIMAT0000433	hsa-miR-142-5p
17676	0.000204	4.31e-05	-4.58185	1.81332	0.9885	hsa-miR-152		hsa-miR-152-3p								hsa-miR-99a-3p	MIMAT0004511	hsa-miR-99a-3p
42847	0.00721	0.0035	-3.10092	-2.3513	0.97955	hsa-miR-497-5p		hsa-miR-497-5p								hsa-miR-3607-5p	MIMAT0017984	hsa-miR-3607-5p
17944	0.000465	0.000127	-4.23426	0.77414	0.97935	hsa-miR-337-5p		hsa-miR-337-5p								hsa-miR-181c-5p	MIMAT0000258	hsa-miR-181c-5p
19605	6.48e-07	2.07e-08	-6.94181	9.22441	0.97415	SNORD6	SNORD6	#N/A								hsa-miR-24-1-5p	MIMAT0000079	hsa-miR-24-1-5p
42839	0.00467	0.00208	-3.28863	-1.86922	0.96785	hsa-miR-135a-5p		hsa-miR-135a-5p								hsa-miR-3613-5p	MIMAT0017990	hsa-miR-3613-5p
147595	0.000951	0.000305	-3.94819	-0.0577	0.96605	hsa-miR-3178		hsa-miR-3178								hsa-miR-4275	MIMAT0016905	hsa-miR-4275
145798	0.000471	0.00013	-4.22868	0.75771	0.9657	hsa-miR-142-5p		hsa-miR-142-5p								hsa-miR-15b-5p	MIMAT0000417	hsa-miR-15b-5p
145651	0.000856	0.000264	-3.99593	0.07942	0.9638	hsa-miR-99a-3p		hsa-miR-99a-3p								hsa-miR-4500	MIMAT0019036	hsa-miR-4500
148418	0.000445	0.000121	-4.25218	0.82702	0.9629	hsa-miR-3607-5p		hsa-miR-3607-5p								hsa-miR-487b	MIMAT0003180	hsa-miR-487b-3p
42496	4.9e-05	6.03e-06	-5.19752	3.70964	0.9626	hsa-miR-181c-5p		hsa-miR-181c-5p								hsa-miR-4289	MIMAT0016920	hsa-miR-4289
168872	0.0011	0.000368	-3.88506	-0.23797	0.958	hsa-miR-24-1-5p		hsa-miR-24-1-5p								hsa-miR-338-3p	MIMAT0000763	hsa-miR-338-3p
147334	0.00168	0.000625	-3.70738	-0.73812	0.9531	hsa-miR-3613-5p		hsa-miR-3613-5p								hsa-miR-376a-5p	MIMAT0003386	hsa-miR-376a-5p
147743	9.44e-06	7.74e-07	-5.82947	5.69971	0.95255	hsa-miR-4275		hsa-miR-4275								hsa-miR-590-5p	MIMAT0003258	hsa-miR-590-5p
17280	0.000945	0.000301	-3.95178	-0.04744	0.9519	hsa-miR-15b-5p		hsa-miR-15b-5p								hsa-miR-17-3p	MIMAT0000071	hsa-miR-17-3p
169385	0.000792	0.000237	-4.03194	0.18335	0.95165	hsa-miR-4500		hsa-miR-4500								hsa-miR-191-5p	MIMAT0000440	hsa-miR-191-5p
14285	9.41e-05	1.59e-05	-4.89539	2.7718	0.94505	hsa-miR-487b		hsa-miR-487b-3p								hsa-miR-4417	MIMAT0018929	hsa-miR-4417
147735	0.000478	0.000133	-4.22073	0.73429	0.9406	hsa-miR-4289		hsa-miR-4289								hsa-miR-101-3p	MIMAT0000099	hsa-miR-101-3p
42592	0.0109	0.00571	-2.91805	-2.80415	0.93015	hsa-miR-338-3p		hsa-miR-338-3p								hsa-let-7c	MIMAT0000064	hsa-let-7c-5p
42885	5.18e-05	6.59e-06	-5.17023	3.62446	0.92345	hsa-miR-376a-5p		hsa-miR-376a-5p								hsa-miR-320c	MIMAT0005793	hsa-miR-320c
11078	0.00103	0.000341	-3.91132	-0.16315	0.92315	hsa-miR-365a-3p/hsa-miR-365b-3p		#N/A								hsa-miR-376a-3p	MIMAT0000729	hsa-miR-376a-3p
17503	0.000927	0.000295	-3.95917	-0.02623	0.91725	hsa-miR-590-5p		hsa-miR-590-5p								hsa-miR-107	MIMAT0000104	hsa-miR-107
19588	5.72e-06	3.82e-07	-6.04626	6.38712	0.91405	hsa-miR-17-3p		hsa-miR-17-3p								hsa-miR-29a-3p	MIMAT0000086	hsa-miR-29a-3p
145666	1.13e-07	2.2e-09	-7.63811	11.4038	0.91345	SNORD110	SNORD110	#N/A								hsa-miR-320d	MIMAT0006764	hsa-miR-320d
10985	3.05e-05	3.44e-06	-5.37149	4.25446	0.91285	hsa-miR-191-5p		hsa-miR-191-5p								hsa-miR-28-3p	MIMAT0004502	hsa-miR-28-3p
169358	2.04e-06	1.03e-07	-6.44894	7.66502	0.9111	hsa-miR-4417		hsa-miR-4417								hsa-miR-132-3p	MIMAT0000426	hsa-miR-132-3p
31026	0.0465	0.0299	-2.24982	-4.29489	0.91025	hsa-miR-101-3p		hsa-miR-101-3p								hsa-miR-320a	MIMAT0000510	hsa-miR-320a
145820	0.000924	0.000289	-3.96623	-0.00597	0.90795	hsa-let-7c		hsa-let-7c-5p								hsa-miR-133b	MIMAT0000770	hsa-miR-133b
19008	2.4e-07	5.67e-09	-7.3424	10.4826	0.9063	SNORD2	SNORD2	#N/A								hsa-miR-125a-5p	MIMAT0000443	hsa-miR-125a-5p
169363	1.23e-06	4.59e-08	-6.69608	8.44808	0.90035	hsa-miR-320c		hsa-miR-320c								hsa-miR-128	MIMAT0000424	hsa-miR-128-3p
146009	0.000666	0.000194	-4.09738	0.37317	0.8956	hsa-miR-376a-3p		hsa-miR-376a-3p								hsa-miR-320e	MIMAT0015072	hsa-miR-320e
10923	0.000153	2.81e-05	-4.71657	2.22304	0.89335	hsa-miR-107		hsa-miR-107								hsa-miR-320b	MIMAT0005792	hsa-miR-320b
168687	0.0013	0.000452	-3.81683	-0.43133	0.8919	hsa-miR-29a-3p		hsa-miR-29a-3p								hsa-miR-26a-5p	MIMAT0000082	hsa-miR-26a-5p
168864	6.76e-07	2.29e-08	-6.91027	9.12493	0.88955	hsa-miR-320d		hsa-miR-320d								hsa-miR-19b-3p	MIMAT0000074	hsa-miR-19b-3p
145714	0.000288	6.51e-05	-4.45063	1.41779	0.8873	hsa-miR-28-3p		hsa-miR-28-3p								hsa-miR-660-5p	MIMAT0003338	hsa-miR-660-5p
10937	2.94e-05	3.23e-06	-5.39096	4.31559	0.88575	hsa-miR-132-3p		hsa-miR-132-3p								hsa-miR-190a	MIMAT0000458	hsa-miR-190a-5p
27533	1.95e-06	9.01e-08	-6.48875	7.79128	0.88295	hsa-miR-320a		hsa-miR-320a								hsa-miR-425-5p	MIMAT0003393	hsa-miR-425-5p
146160	0.013	0.00704	-2.83848	-2.99565	0.88085	hsa-miR-133b		hsa-miR-133b								hsa-miR-221-3p	MIMAT0000278	hsa-miR-221-3p
10928	0.00144	0.000515	-3.77289	-0.55498	0.8747	hsa-miR-125a-5p		hsa-miR-125a-5p								hsa-miR-382-3p	MIMAT0022697	hsa-miR-382-3p
33902	4.35e-06	2.72e-07	-6.15002	6.7164	0.865	hsa-miR-128		hsa-miR-128-3p								hsa-miR-3607-3p	MIMAT0017985	hsa-miR-3607-3p
168748	7.59e-07	2.65e-08	-6.86516	8.98255	0.86365	hsa-miR-320e		hsa-miR-320e								hsa-miR-193a-5p	MIMAT0004614	hsa-miR-193a-5p
46324	1.46e-06	5.86e-08	-6.6209	8.21007	0.8586	hsa-miR-320b		hsa-miR-320b								hsa-miR-3651	MIMAT0018071	hsa-miR-3651
19013	6.48e-07	2.13e-08	-6.93272	9.19574	0.8449	SNORD14B	SNORD14B	#N/A								hsa-miR-140-3p	MIMAT0004597	hsa-miR-140-3p
147198	0.021	0.0122	-2.62409	-3.49371	0.8428	hsa-miR-26a-5p		hsa-miR-26a-5p								hsa-miR-101-5p	MIMAT0004513	hsa-miR-101-5p
146113	6.45e-06	4.59e-07	-5.98962	6.2074	0.82825		no information	#N/A								hsa-miR-4701-5p	MIMAT0019798	hsa-miR-4701-5p
10998	0.00329	0.00138	-3.43412	-1.48443	0.8264	hsa-miR-19b-3p		hsa-miR-19b-3p								hsa-miR-33a-5p	MIMAT0000091	hsa-miR-33a-5p
19606	1.4e-07	3.02e-09	-7.53914	11.0963	0.82505	SNORD12	SNORD12	#N/A								hsa-miR-455-5p	MIMAT0003150	hsa-miR-455-5p
17338	0.00161	0.000593	-3.7252	-0.68844	0.81705	hsa-miR-660-5p		hsa-miR-660-5p								hsa-miR-5701	MIMAT0022494	hsa-miR-5701
27536	0.0178	0.0101	-2.69974	-3.32104	0.80205	hsa-miR-190a		hsa-miR-190a-5p								hsa-miR-4674	MIMAT0019756	hsa-miR-4674
17608	1.87e-05	1.8e-06	-5.56997	4.87921	0.7994	hsa-miR-425-5p		hsa-miR-425-5p								hsa-miR-505-3p	MIMAT0002876	hsa-miR-505-3p
11022	0.000174	3.41e-05	-4.65576	2.03766	0.7946	hsa-miR-221-3p		hsa-miR-221-3p								hsa-miR-3142	MIMAT0015011	hsa-miR-3142
169132	4.37e-05	5.28e-06	-5.23852	3.83778	0.78865	hsa-miR-382-3p		hsa-miR-382-3p								hsa-miR-27b-5p	MIMAT0004588	hsa-miR-27b-5p
46205	1.79e-06	7.36e-08	-6.55059	7.98732	0.7812	SNORD48	SNORD48	#N/A								hsa-miR-33b-5p	MIMAT0003301	hsa-miR-33b-5p
148420	9.95e-05	1.69e-05	-4.87615	2.7125	0.77615	hsa-miR-3607-3p		hsa-miR-3607-3p								hsa-miR-4288	MIMAT0016918	hsa-miR-4288
46443	0.000183	3.71e-05	-4.62895	1.95617	0.7757	hsa-miR-193a-5p		hsa-miR-193a-5p								hsa-miR-376c-3p	MIMAT0000720	hsa-miR-376c-3p
148327	0.000153	2.86e-05	-4.7119	2.20879	0.7579	hsa-miR-3651		hsa-miR-3651								hsa-miR-5000-3p	MIMAT0021020	hsa-miR-5000-3p
42630	0.000981	0.00032	-3.93205	-0.10392	0.7565	hsa-miR-140-3p		hsa-miR-140-3p								hsa-miR-532-5p	MIMAT0002888	hsa-miR-532-5p
17935	0.00447	0.00197	-3.30899	-1.81593	0.7504	hsa-miR-101-5p		hsa-miR-101-5p								hsa-miR-362-3p	MIMAT0004683	hsa-miR-362-3p
168721	7.63e-06	5.89e-07	-5.9135	5.96602	0.74295	hsa-miR-4701-5p		hsa-miR-4701-5p								hsa-miR-34b-5p	MIMAT0000685	hsa-miR-34b-5p
145859	0.013	0.00706	-2.83726	-2.99855	0.7427	hsa-miR-33a-5p		hsa-miR-33a-5p								hsa-miR-652-3p	MIMAT0003322	hsa-miR-652-3p
13179	0.000288	6.52e-05	-4.44981	1.41533	0.74165	hsa-miR-455-5p		hsa-miR-455-5p								hsa-miR-136-5p	MIMAT0000448	hsa-miR-136-5p
169376	5.09e-05	6.37e-06	-5.18048	3.65645	0.74135	hsa-miR-5701		hsa-miR-5701								hsa-miR-138-2-3p	MIMAT0004596	hsa-miR-138-2-3p
168832	0.000104	1.8e-05	-4.85688	2.65319	0.7388	hsa-miR-4674		hsa-miR-4674								hsa-let-7b-5p	MIMAT0000063	hsa-let-7b-5p
42669	2.57e-06	1.43e-07	-6.34782	7.34423	0.72355	hsa-miR-505-3p		hsa-miR-505-3p								hsa-miR-500a-3p	MIMAT0002871	hsa-miR-500a-3p
147923	2.4e-06	1.31e-07	-6.37449	7.42885	0.7223	hsa-miR-3142		hsa-miR-3142								hsa-miR-339-5p	MIMAT0000764	hsa-miR-339-5p
42823	3.71e-06	2.13e-07	-6.22503	6.9545	0.7202	hsa-miR-27b-5p		hsa-miR-27b-5p								hsa-miR-361-5p	MIMAT0000703	hsa-miR-361-5p
145950	0.000288	6.51e-05	-4.45018	1.41644	0.71415	hsa-miR-33b-5p		hsa-miR-33b-5p								hsa-miR-431-3p	MIMAT0004757	hsa-miR-431-3p
147588	9.41e-05	1.58e-05	-4.89839	2.78105	0.71145	hsa-miR-4288		hsa-miR-4288								hsa-miR-146b-5p	MIMAT0002809	hsa-miR-146b-5p
42629	0.00407	0.00176	-3.34906	-1.71051	0.7105	hsa-miR-376c-3p		hsa-miR-376c-3p								hsa-miR-92b-3p	MIMAT0003218	hsa-miR-92b-3p
169145	0.00159	0.000583	-3.73104	-0.67216	0.70435	hsa-miR-5000-3p		hsa-miR-5000-3p								hsa-miR-222-3p	MIMAT0000279	hsa-miR-222-3p
17624	0.00017	3.31e-05	-4.66501	2.06582	0.69995	hsa-miR-532-5p		hsa-miR-532-5p								hsa-miR-151a-3p	MIMAT0000757	hsa-miR-151a-3p
17893	0.00583	0.00276	-3.18748	-2.13109	0.69495	hsa-miR-362-3p		hsa-miR-362-3p								hsa-miR-29a-5p	MIMAT0004503	hsa-miR-29a-5p
11073	0.000178	3.57e-05	-4.64122	1.99346	0.6918	hsa-miR-34b-5p		hsa-miR-34b-5p								hsa-miR-363-5p	MIMAT0003385	hsa-miR-363-5p
42827	2.35e-05	2.39e-06	-5.4835	4.60667	0.69065	hsa-miR-652-3p		hsa-miR-652-3p								hsv1-miR-H18	MIMAT0014696	hsv1-miR-H18
10943	0.00989	0.0051	-2.96049	-2.70061	0.68985	hsa-miR-136-5p		hsa-miR-136-5p								hsa-miR-874	MIMAT0004911	hsa-miR-874-3p
148278	0.000209	4.47e-05	-4.5703	1.77836	0.6891	hsa-miR-138-2-3p		hsa-miR-138-2-3p								hsa-miR-5089-5p	MIMAT0021081	hsa-miR-5089-5p
147165	0.00195	0.000743	-3.6481	-0.90249	0.6839	hsa-let-7b-5p		hsa-let-7b-5p								hsa-miR-1248	MIMAT0005900	hsa-miR-1248
145956	3.83e-06	2.24e-07	-6.20995	6.90663	0.68005		no information	#N/A								hsa-miR-139-5p	MIMAT0000250	hsa-miR-139-5p
19603	0.00436	0.00191	-3.31984	-1.78747	0.6639	SNORD13	SNORD13	#N/A								hsa-miR-501-3p	MIMAT0004774	hsa-miR-501-3p
19604	0.000338	8.12e-05	-4.37939	1.20463	0.6626	SNORD4A	SNORD4A	#N/A								hsa-miR-9-5p	MIMAT0000441	hsa-miR-9-5p
46406	7.95e-05	1.2e-05	-4.98428	3.04646	0.66225	hsa-miR-500a-3p		hsa-miR-500a-3p								hsa-miR-502-3p	MIMAT0004775	hsa-miR-502-3p
42739	2.95e-05	3.27e-06	-5.38707	4.30338	0.65355	hsa-miR-339-5p		hsa-miR-339-5p								hsa-miR-371b-3p	MIMAT0019893	hsa-miR-371b-3p
14301	5.26e-05	7.18e-06	-5.14361	3.54146	0.6501	hsa-miR-361-5p		hsa-miR-361-5p								hsa-miR-642a-3p	MIMAT0020924	hsa-miR-642a-3p
42674	0.00357	0.00152	-3.40046	-1.57428	0.64895	hsa-miR-431-3p		hsa-miR-431-3p								hsa-miR-4325	MIMAT0016887	hsa-miR-4325
10306	0.0314	0.0192	-2.43874	-3.90187	0.6471	hsa-miR-146b-5p		hsa-miR-146b-5p								hsa-miR-22-3p	MIMAT0000077	hsa-miR-22-3p
145897	5.72e-06	3.81e-07	-6.04709	6.38976	0.64	hsa-miR-92b-3p		hsa-miR-92b-3p								hsa-miR-96-5p	MIMAT0000095	hsa-miR-96-5p
11023	0.000865	0.000268	-3.99098	0.06517	0.6398	hsa-miR-222-3p		hsa-miR-222-3p								hsa-miR-148b-3p	MIMAT0000759	hsa-miR-148b-3p
17463	0.00016	3.04e-05	-4.69187	2.14767	0.6363	hsa-miR-151a-3p		hsa-miR-151a-3p								hsa-miR-629-3p	MIMAT0003298	hsa-miR-629-3p
28302	0.000341	8.26e-05	-4.37398	1.18849	0.63615		no information	#N/A								hsa-miR-4286	MIMAT0016916	hsa-miR-4286
145638	0.000924	0.000291	-3.96315	-0.0148	0.6334	hsa-miR-29a-5p		hsa-miR-29a-5p								hsa-miR-182-5p	MIMAT0000259	hsa-miR-182-5p
27544	0.009	0.00455	-3.00319	-2.59549	0.62665	hsa-miR-363-5p		hsa-miR-363-5p								hsa-miR-373-5p	MIMAT0000725	hsa-miR-373-5p
147830	0.000443	0.00012	-4.25473	0.83454	0.62655	hsv1-miR-H18		hsv1-miR-H18								hsa-miR-593-5p	MIMAT0003261	hsa-miR-593-5p
42808	0.003	0.00123	-3.47441	-1.37627	0.622	hsa-miR-874		hsa-miR-874-3p								hsa-miR-324-3p	MIMAT0000762	hsa-miR-324-3p
168887	8.56e-05	1.36e-05	-4.94576	2.92731	0.6167	hsa-miR-5089-5p		hsa-miR-5089-5p								hsa-miR-186-5p	MIMAT0000456	hsa-miR-186-5p
46427	0.0148	0.00822	-2.77888	-3.13679	0.61545	hsa-miR-1248		hsa-miR-1248								hsv1-miR-H3-5p	MIMAT0015279	hsv1-miR-H3-5p
145677	0.0237	0.0141	-2.56521	-3.62571	0.5987	hsa-miR-139-5p		hsa-miR-139-5p								hsa-miR-1915-3p	MIMAT0007892	hsa-miR-1915-3p
147649	0.00045	0.000123	-4.24608	0.80902	0.59685	hsa-miR-500a-5p/hsa-miR-500b		#N/A								hsa-miR-495-3p	MIMAT0002817	hsa-miR-495-3p
145727	0.0002	4.18e-05	-4.59157	1.84277	0.59075	hsa-miR-501-3p		hsa-miR-501-3p								hsa-miR-4497	MIMAT0019032	hsa-miR-4497
4040	0.0141	0.00778	-2.80001	-3.08699	0.5892	hsa-miR-9-5p		hsa-miR-9-5p								hsa-miR-20b-3p	MIMAT0004752	hsa-miR-20b-3p
146178	0.000267	5.88e-05	-4.48281	1.51444	0.5777	hsa-miR-502-3p		hsa-miR-502-3p								hsa-miR-3941	MIMAT0018357	hsa-miR-3941
17841	0.000443	0.000119	-4.25605	0.83843	0.57645		no information	#N/A								hsa-miR-4638-5p	MIMAT0019695	hsa-miR-4638-5p
145663	0.000924	0.000292	-3.96236	-0.01707	0.575	SNORD68	SNORD68	#N/A								hsa-miR-1307-3p	MIMAT0005951	hsa-miR-1307-3p
169083	0.000198	4.11e-05	-4.59658	1.85797	0.57315	hsa-miR-371b-3p		hsa-miR-371b-3p								hsa-miR-589-5p	MIMAT0004799	hsa-miR-589-5p
169059	0.00222	0.000867	-3.59545	-1.04734	0.56745	hsa-miR-642a-3p		hsa-miR-642a-3p								hsa-miR-423-3p	MIMAT0001340	hsa-miR-423-3p
147981	7.79e-05	1.17e-05	-4.99278	3.07278	0.5669	hsa-miR-4325		hsa-miR-4325								hsa-miR-3676-5p	MIMAT0022734	N/A
11020	0.000951	0.000306	-3.94643	-0.06277	0.5654	hsa-miR-22-3p		hsa-miR-22-3p								hsa-miR-769-5p	MIMAT0003886	hsa-miR-769-5p
13147	0.0367	0.0228	-2.3663	-4.05541	0.55865	hsa-miR-96-5p		hsa-miR-96-5p								hsa-miR-550a-5p	MIMAT0004800	hsa-miR-550a-5p
19585	0.00294	0.0012	-3.48313	-1.35277	0.5569	hsa-miR-148b-3p		hsa-miR-148b-3p								hsa-miR-654-3p	MIMAT0004814	hsa-miR-654-3p
17566	0.000197	4.08e-05	-4.59921	1.86593	0.54755	hsa-miR-629-3p		hsa-miR-629-3p								hsa-miR-4783-3p	MIMAT0019947	hsa-miR-4783-3p
169416	0.0343	0.0213	-2.39595	-3.99297	0.54685		no information	#N/A								hsa-miR-668	MIMAT0003881	hsa-miR-668-3p
169409	0.000997	0.000327	-3.9246	-0.12523	0.54	hsa-miR-4286		hsa-miR-4286								hsa-miR-2681-5p	MIMAT0013515	hsa-miR-2681-5p
10975	0.0499	0.0325	-2.2142	-4.36624	0.5349	hsa-miR-182-5p		hsa-miR-182-5p								hsa-miR-542-3p	MIMAT0003389	hsa-miR-542-3p
27545	0.00167	0.000619	-3.71048	-0.72948	0.5341	hsa-miR-373-5p		hsa-miR-373-5p								hsa-miR-532-3p	MIMAT0004780	hsa-miR-532-3p
42478	0.00127	0.000438	-3.82756	-0.40102	0.5028	hsa-miR-593-5p		hsa-miR-593-5p								hsa-miR-484	MIMAT0002174	hsa-miR-484
145708	0.000161	3.11e-05	-4.68554	2.12837	0.50175	hsa-miR-324-3p		hsa-miR-324-3p								hsa-miR-4463	MIMAT0018987	hsa-miR-4463
18739	0.00226	0.000885	-3.58824	-1.06709	0.4986	hsa-miR-186-5p		hsa-miR-186-5p								hsa-miR-1307-5p	MIMAT0022727	hsa-miR-1307-5p
147718	0.000924	0.000293	-3.96151	-0.01951	0.49845	hsv1-miR-H3-5p		hsv1-miR-H3-5p								hsa-miR-24-2-5p	MIMAT0004497	hsa-miR-24-2-5p
146068	0.00535	0.00246	-3.22852	-2.0254	0.4935	hsa-miR-1915-3p		hsa-miR-1915-3p								hsa-miR-4429	MIMAT0018944	hsa-miR-4429
145789	0.000265	5.82e-05	-4.48633	1.52504	0.4816	hsa-miR-550a-3-5p/hsa-miR-550a-5p		#N/A								hsa-miR-4456	MIMAT0018978	hsa-miR-4456
42676	0.0117	0.00618	-2.88801	-2.87685	0.47065	hsa-miR-495-3p		hsa-miR-495-3p								hsa-miR-26a-2-3p	MIMAT0004681	hsa-miR-26a-2-3p
169110	0.0324	0.0199	-2.42292	-3.93569	0.46905	hsa-miR-4497		hsa-miR-4497								hsa-miR-342-5p	MIMAT0004694	hsa-miR-342-5p
17882	5.24e-05	7.09e-06	-5.14761	3.55394	0.4638	hsa-miR-20b-3p		hsa-miR-20b-3p								hsa-miR-1264	MIMAT0005791	hsa-miR-1264
148285	0.0188	0.0107	-2.67449	-3.37904	0.45865	hsa-miR-3941		hsa-miR-3941								hsa-miR-432-5p	MIMAT0002814	hsa-miR-432-5p
145661	0.000924	0.000289	-3.966	-0.00663	0.45	SNORD65	SNORD65	#N/A								hsa-miR-1260b	MIMAT0015041	hsa-miR-1260b
169214	0.00958	0.00492	-2.97385	-2.66783	0.44875	hsa-miR-4638-5p		hsa-miR-4638-5p								hsa-miR-548e	MIMAT0005874	hsa-miR-548e-3p
42681	0.00125	0.000425	-3.83719	-0.37377	0.44025	hsa-miR-1307-3p		hsa-miR-1307-3p								hsa-miR-1244	MIMAT0005896	hsa-miR-1244
42542	9.41e-05	1.59e-05	-4.89599	2.77366	0.438	hsa-miR-589-5p		hsa-miR-589-5p								hsa-miR-219-5p	MIMAT0000276	hsa-miR-219a-5p
42730	0.0015	0.000544	-3.75431	-0.60707	0.43525	hsa-miR-423-3p		hsa-miR-423-3p								hsa-miR-574-3p	MIMAT0003239	hsa-miR-574-3p
168763	0.0107	0.00555	-2.92876	-2.77812	0.42735	hsa-miR-3676-5p		N/A								hsa-miR-3156-3p	MIMAT0019209	hsa-miR-3156-3p
32891	8.43e-05	1.31e-05	-4.95764	2.96405	0.4259	hsa-miR-769-5p		hsa-miR-769-5p								hsa-miR-2115-5p	MIMAT0011158	hsa-miR-2115-5p
169142	6.45e-06	4.64e-07	-5.98624	6.19668	0.42475	hsa-miR-550a-5p		hsa-miR-550a-5p								hsa-miR-4717-3p	MIMAT0019830	hsa-miR-4717-3p
21498	0.00461	0.00204	-3.29534	-1.85167	0.4118	hsa-miR-654-3p		hsa-miR-654-3p								hsa-miR-338-5p	MIMAT0004701	hsa-miR-338-5p
169106	0.0225	0.0132	-2.59109	-3.56796	0.40985	hsa-miR-4783-3p		hsa-miR-4783-3p								hsa-miR-1914-5p	MIMAT0007889	hsa-miR-1914-5p
145701	0.00936	0.00479	-2.98424	-2.64226	0.40305	hsa-miR-668		hsa-miR-668-3p								hsa-miR-3654	MIMAT0018074	hsa-miR-3654
168958	0.0139	0.00763	-2.80773	-3.06872	0.39835	hsa-miR-2681-5p		hsa-miR-2681-5p								hsa-miR-4659b-3p	MIMAT0019734	hsa-miR-4659b-3p
14272	0.00551	0.00255	-3.21618	-2.05726	0.39745	hsa-miR-542-3p		hsa-miR-542-3p								hsa-miR-185-5p	MIMAT0000455	hsa-miR-185-5p
42732	0.00146	0.000525	-3.76629	-0.57352	0.3931	hsa-miR-532-3p		hsa-miR-532-3p								hsa-miR-612	MIMAT0003280	hsa-miR-612
145753	0.00116	0.000391	-3.86551	-0.29352	0.39185	hsa-miR-484		hsa-miR-484								hsa-miR-382-5p	MIMAT0000737	hsa-miR-382-5p
168814	0.0317	0.0194	-2.43404	-3.91194	0.3867	hsa-miR-4463		hsa-miR-4463								hsa-miR-221-5p	MIMAT0004568	hsa-miR-221-5p
42780	0.00318	0.00133	-3.44813	-1.44691	0.38135	hsa-miR-1307-5p		hsa-miR-1307-5p								hsa-miR-5684	MIMAT0022473	hsa-miR-5684
42950	0.0389	0.0245	-2.3362	-4.11817	0.3806	hsa-miR-24-2-5p		hsa-miR-24-2-5p								kshv-miR-K12-10a-3p	MIMAT0002179	kshv-miR-K12-10a-3p
168709	0.000426	0.000112	-4.27626	0.89818	0.3804	hsa-miR-4429		hsa-miR-4429								hsa-miR-1913	MIMAT0007888	hsa-miR-1913
168919	0.0233	0.0138	-2.57447	-3.60508	0.3798	hsa-miR-4456		hsa-miR-4456								hsa-miR-196a-3p	MIMAT0004562	hsa-miR-196a-3p
42666	0.00901	0.00456	-3.00229	-2.59772	0.37915	hsa-miR-26a-2-3p		hsa-miR-26a-2-3p								hsa-miR-30d-3p	MIMAT0004551	hsa-miR-30d-3p
42576	5.45e-05	7.55e-06	-5.12796	3.4927	0.36775	hsa-miR-342-5p		hsa-miR-342-5p								hsa-miR-1301	MIMAT0005797	hsa-miR-1301-3p
46732	0.00221	0.000861	-3.59761	-1.04143	0.3656	hsa-miR-1264		hsa-miR-1264								hsa-miR-197-3p	MIMAT0000227	hsa-miR-197-3p
11111	0.00051	0.000145	-4.19267	0.65178	0.3628	hsa-miR-432-5p		hsa-miR-432-5p								hsa-miR-4329	MIMAT0016923	hsa-miR-4329
168619	0.0082	0.00404	-3.04779	-2.48466	0.3609	hsa-miR-1260b		hsa-miR-1260b								hsa-miR-374c-3p	MIMAT0022735	hsa-miR-374c-3p
46703	0.00051	0.000144	-4.19381	0.65512	0.3563	hsa-miR-548e		hsa-miR-548e-3p								hsa-miR-500a-5p	MIMAT0004773	hsa-miR-500a-5p
46404	0.0247	0.0147	-2.5471	-3.66586	0.33535	hsa-miR-1244		hsa-miR-1244								hsa-miR-16-2-3p	MIMAT0004518	hsa-miR-16-2-3p
42509	0.00481	0.00216	-3.27494	-1.90493	0.33515	hsa-miR-219-5p		hsa-miR-219a-5p								hsa-miR-636	MIMAT0003306	hsa-miR-636
28966	0.003	0.00123	-3.47556	-1.37318	0.3332	hsa-miR-574-3p		hsa-miR-574-3p								hsa-miR-125b-2-3p	MIMAT0004603	hsa-miR-125b-2-3p
169232	0.00251	0.000992	-3.5488	-1.17482	0.32855	hsa-miR-3156-3p		hsa-miR-3156-3p								hsa-miR-34c-5p	MIMAT0000686	hsa-miR-34c-5p
146044	0.000841	0.000257	-4.0046	0.10441	0.3267	hsa-miR-2115-5p		hsa-miR-2115-5p								hsa-miR-10b-3p	MIMAT0004556	hsa-miR-10b-3p
169389	0.00483	0.00217	-3.2732	-1.90946	0.3213	hsa-miR-4717-3p		hsa-miR-4717-3p								hsa-miR-7-1-3p	MIMAT0004553	hsa-miR-7-1-3p
17825	0.000792	0.000237	-4.0311	0.18091	0.3172	hsa-miR-338-5p		hsa-miR-338-5p								hsa-miR-374b-3p	MIMAT0004956	hsa-miR-374b-3p
146091	0.0231	0.0136	-2.57921	-3.59452	0.3162	hsa-miR-1914-5p		hsa-miR-1914-5p								hsa-miR-186-3p	MIMAT0004612	hsa-miR-186-3p
148379	0.00495	0.00224	-3.26256	-1.93716	0.3125	hsa-miR-3654		hsa-miR-3654								hsa-miR-922	MIMAT0004972	hsa-miR-922
169057	0.00146	0.000525	-3.76592	-0.57455	0.3078	hsa-miR-4659b-3p		hsa-miR-4659b-3p								hsa-miR-890	MIMAT0004912	hsa-miR-890
42902	0.000155	2.91e-05	-4.7059	2.19045	0.30775	hsa-miR-185-5p		hsa-miR-185-5p								hsa-miR-3911	MIMAT0018185	hsa-miR-3911
27551	0.0385	0.0241	-2.34369	-4.10261	0.30595	hsa-miR-612		hsa-miR-612								hsa-miR-4298	MIMAT0016852	hsa-miR-4298
145643	0.000291	6.66e-05	-4.44331	1.39583	0.30055	hsa-miR-382-5p		hsa-miR-382-5p								hsa-miR-664a-3p	MIMAT0005949	hsa-miR-664a-3p
42475	0.00016	3.03e-05	-4.69352	2.15269	0.29765	hsa-miR-221-5p		hsa-miR-221-5p								hsa-miR-4326	MIMAT0016888	hsa-miR-4326
169169	0.0202	0.0117	-2.64061	-3.45629	0.29695	hsa-miR-5684		hsa-miR-5684								hsa-miR-3135b	MIMAT0018985	hsa-miR-3135b
42656	0.0201	0.0116	-2.64372	-3.44923	0.29075	kshv-miR-K12-10a-3p		kshv-miR-K12-10a-3p								hsa-miR-135a-3p	MIMAT0004595	hsa-miR-135a-3p
145975	0.0055	0.00254	-3.21729	-2.05441	0.28745		no information	#N/A								hsa-miR-4803	MIMAT0019983	hsa-miR-4803
146103	0.0177	0.00999	-2.70245	-3.31478	0.28625	hsa-miR-1913		hsa-miR-1913								hsa-miR-340-5p	MIMAT0004692	hsa-miR-340-5p
147986	0.0215	0.0126	-2.61186	-3.52129	0.28585		no information	#N/A								hsa-miR-5698	MIMAT0022491	hsa-miR-5698
42538	0.00497	0.00225	-3.26033	-1.94296	0.2829	hsa-miR-196a-3p		hsa-miR-196a-3p								hsa-miR-302c-5p	MIMAT0000716	hsa-miR-302c-5p
17853	0.0122	0.00652	-2.86783	-2.92541	0.281	hsa-miR-30d-3p		hsa-miR-30d-3p								hsa-miR-1915-5p	MIMAT0007891	hsa-miR-1915-5p
46215	0.0172	0.00969	-2.71456	-3.28681	0.2714	hsa-miR-1301		hsa-miR-1301-3p								hsa-miR-4255	MIMAT0016885	hsa-miR-4255
42783	0.00628	0.003	-3.15667	-2.20989	0.271	hsa-miR-197-3p		hsa-miR-197-3p								hsa-miR-575	MIMAT0003240	hsa-miR-575
147926	0.00499	0.00227	-3.25806	-1.94885	0.2693	hsa-miR-4329		hsa-miR-4329								hsa-miR-4640-5p	MIMAT0019699	hsa-miR-4640-5p
148052	0.00439	0.00192	-3.31668	-1.79576	0.25125	hsa-miR-374c-3p		hsa-miR-374c-3p								hsa-miR-4251	MIMAT0016883	hsa-miR-4251
17875	0.0253	0.0151	-2.53626	-3.68982	0.2422	hsa-miR-500a-5p		hsa-miR-500a-5p								bkv-miR-B1-5p	MIMAT0009149	bkv-miR-B1-5p
42874	0.00457	0.00202	-3.29936	-1.84115	0.23725	hsa-miR-16-2-3p		hsa-miR-16-2-3p								hsa-miR-4669	MIMAT0019749	hsa-miR-4669
42750	0.00518	0.00237	-3.24246	-1.98934	0.2347	hsa-miR-636		hsa-miR-636								hsa-miR-3125	MIMAT0014988	hsa-miR-3125
42845	0.00239	0.000945	-3.56559	-1.12904	0.2324	hsa-miR-125b-2-3p		hsa-miR-125b-2-3p								hsa-miR-1183	MIMAT0005828	hsa-miR-1183
11074	0.00856	0.00429	-3.02576	-2.53951	0.2188	hsa-miR-34c-5p		hsa-miR-34c-5p								hsa-miR-4704-5p	MIMAT0019803	hsa-miR-4704-5p
42969	0.0411	0.0261	-2.30818	-4.17604	0.2158	hsa-miR-10b-3p		hsa-miR-10b-3p								hsa-miR-518b	MIMAT0002844	hsa-miR-518b
11277	0.0223	0.013	-2.59656	-3.55568	0.21495	hsa-miR-7-1-3p		hsa-miR-7-1-3p								hsa-miR-620	MIMAT0003289	hsa-miR-620
42476	0.00278	0.00112	-3.5083	-1.28477	0.2033	hsa-miR-374b-3p		hsa-miR-374b-3p								hsa-miR-5002-5p	MIMAT0021023	hsa-miR-5002-5p
148057	0.00477	0.00213	-3.27959	-1.8928	0.2017	hsa-miR-186-3p		hsa-miR-186-3p								hsa-miR-4796-3p	MIMAT0019971	hsa-miR-4796-3p
42683	0.00484	0.00218	-3.27144	-1.91403	0.19615	hsa-miR-922		hsa-miR-922								hsa-miR-370	MIMAT0000722	hsa-miR-370-3p
42838	0.0484	0.0314	-2.22868	-4.33735	0.1847		no information	#N/A								hsa-miR-5004-5p	MIMAT0021027	hsa-miR-5004-5p
28047	0.0476	0.0308	2.23743	-4.31981	-0.1355	hsa-miR-890		hsa-miR-890								hsa-miR-516b-5p	MIMAT0002859	hsa-miR-516b-5p
148361	0.0293	0.0178	2.47097	-3.83247	-0.13775	hsa-miR-3911		hsa-miR-3911								hsa-miR-4769-3p	MIMAT0019923	hsa-miR-4769-3p
148639	0.0439	0.0282	2.27505	-4.2438	-0.1435	hsa-miR-4298		hsa-miR-4298								hsa-miR-3926	MIMAT0018201	hsa-miR-3926
145973	0.0404	0.0256	2.31667	-4.15857	-0.1458	hsa-miR-664a-3p		hsa-miR-664a-3p								jcv-miR-J1-5p	MIMAT0009147	jcv-miR-J1-5p
147832	0.0424	0.0272	2.29175	-4.20975	-0.15515	hsa-miR-4326		hsa-miR-4326								hsa-miR-4451	MIMAT0018973	hsa-miR-4451
168976	0.0124	0.00669	2.85813	-2.94868	-0.15875	hsa-miR-3135b		hsa-miR-3135b								hsa-miR-4273	MIMAT0016903	hsa-miR-4273
42609	0.0345	0.0214	2.39296	-3.9993	-0.161	hsa-miR-135a-3p		hsa-miR-135a-3p								hsa-miR-1252	MIMAT0005944	hsa-miR-1252-5p
169154	0.0276	0.0166	2.49915	-3.77124	-0.1655	hsa-miR-4803		hsa-miR-4803								hsa-miR-3606-5p	MIMAT0017983	hsa-miR-3606-5p
29872	0.0404	0.0256	2.31752	-4.15681	-0.16725	hsa-miR-340-5p		hsa-miR-340-5p								hsa-miR-5699	MIMAT0022492	hsa-miR-5699-3p
168809	0.029	0.0175	2.47599	-3.8216	-0.16935	hsa-miR-5698		hsa-miR-5698								hsa-miR-125a-3p	MIMAT0004602	hsa-miR-125a-3p
11045	0.0428	0.0275	2.28666	-4.22013	-0.17405	hsa-miR-302c-5p		hsa-miR-302c-5p								hsa-miR-3183	MIMAT0015063	hsa-miR-3183
146069	0.0308	0.0188	2.4483	-3.88136	-0.176	hsa-miR-1915-5p		hsa-miR-1915-5p								hsa-miR-4673	MIMAT0019755	hsa-miR-4673
148172	0.0233	0.0138	2.57355	-3.60714	-0.17665		no information	#N/A								hsa-miR-3652	MIMAT0018072	hsa-miR-3652
147706	0.0214	0.0124	2.616	-3.51197	-0.17795	hsa-miR-4255		hsa-miR-4255								hsa-miR-4804-3p	MIMAT0019985	hsa-miR-4804-3p
17626	0.0385	0.0242	2.34152	-4.10713	-0.1823	hsa-miR-575		hsa-miR-575								kshv-miR-K12-1-5p	MIMAT0002182	kshv-miR-K12-1-5p
169018	0.00478	0.00214	3.27795	-1.89708	-0.18245	hsa-miR-4640-5p		hsa-miR-4640-5p								hsa-miR-1972	MIMAT0009447	hsa-miR-1972
147715	0.0332	0.0205	2.41084	-3.96141	-0.1837	hsa-miR-4251		hsa-miR-4251								hsa-miR-383	MIMAT0000738	hsa-miR-383-5p
146185	0.0114	0.00604	2.89684	-2.85553	-0.1868	bkv-miR-B1-5p		bkv-miR-B1-5p								hsa-miR-938	MIMAT0004981	hsa-miR-938
169056	0.0182	0.0103	2.68997	-3.34352	-0.18705	hsa-miR-4669		hsa-miR-4669								hsa-miR-219-1-3p	MIMAT0004567	hsa-miR-219a-1-3p
147935	0.00558	0.0026	3.20901	-2.07574	-0.18715	hsa-miR-3125		hsa-miR-3125								hsa-miR-657	MIMAT0003335	hsa-miR-657
46880	0.0198	0.0114	2.65101	-3.43266	-0.18805	hsa-miR-1183		hsa-miR-1183								hsa-miR-3064-5p	MIMAT0019864	hsa-miR-3064-5p
168953	0.0139	0.00758	2.81015	-3.06298	-0.18815	hsa-miR-4704-5p		hsa-miR-4704-5p								hsa-miR-3146	MIMAT0015018	hsa-miR-3146
148641	0.00703	0.0034	3.11144	-2.32475	-0.19185	hsa-miR-518b		hsa-miR-518b								hsa-miR-4441	MIMAT0018959	hsa-miR-4441
148652	0.0484	0.0313	2.22976	-4.33517	-0.1925	hsa-miR-620		hsa-miR-620								hsa-miR-4514	MIMAT0019051	hsa-miR-4514
168769	0.0183	0.0104	2.68639	-3.35175	-0.1942	hsa-miR-5002-5p		hsa-miR-5002-5p								hsa-miR-495-5p	MIMAT0022924	hsa-miR-495-5p
168736	0.0381	0.0237	2.34919	-4.09115	-0.19625	hsa-miR-4796-3p		hsa-miR-4796-3p								hsa-miR-3614-3p	MIMAT0017993	hsa-miR-3614-3p
169329	0.0425	0.0272	2.29047	-4.21237	-0.1994	hsa-miR-370		hsa-miR-370-3p								hsa-miR-4496	MIMAT0019031	hsa-miR-4496
169296	0.0286	0.0172	2.483	-3.80639	-0.20195	hsa-miR-5004-5p		hsa-miR-5004-5p								hsa-miR-4645-3p	MIMAT0019706	hsa-miR-4645-3p
11151	0.0213	0.0123	2.61858	-3.50615	-0.20345	hsa-miR-516b-5p		hsa-miR-516b-5p								hsa-miR-505-5p	MIMAT0004776	hsa-miR-505-5p
168943	0.0138	0.00748	2.81537	-3.05062	-0.2089	hsa-miR-4769-3p		hsa-miR-4769-3p								hsa-miR-1255b-5p	MIMAT0005945	hsa-miR-1255b-5p
148064	0.0194	0.0111	2.66234	-3.40684	-0.21215	hsa-miR-3926		hsa-miR-3926								hsa-miR-4480	MIMAT0019014	hsa-miR-4480
146046	0.0109	0.00568	2.92001	-2.7994	-0.2122	jcv-miR-J1-5p		jcv-miR-J1-5p								hsa-miR-4743-5p	MIMAT0019874	hsa-miR-4743-5p
169167	0.0388	0.0244	2.33747	-4.11553	-0.21235	hsa-miR-4451		hsa-miR-4451								hiv1-miR-H1	MIMAT0004480	hiv1-miR-H1
147554	0.0419	0.0267	2.29846	-4.19599	-0.2149	hsa-miR-4273		hsa-miR-4273								hsa-miR-4756-3p	MIMAT0019900	hsa-miR-4756-3p
46924	0.013	0.00705	2.83793	-2.99696	-0.21945	hsa-miR-1252		hsa-miR-1252-5p								hsa-miR-615-3p	MIMAT0003283	hsa-miR-615-3p
148335	0.0164	0.00919	2.73535	-3.23857	-0.22025	hsa-miR-3606-5p		hsa-miR-3606-5p								hsa-miR-3126-5p	MIMAT0014989	hsa-miR-3126-5p
168597	0.0282	0.017	2.489	-3.79334	-0.22225	hsa-miR-5699		hsa-miR-5699-3p								hsa-miR-423-5p	MIMAT0004748	hsa-miR-423-5p
17942	0.00914	0.00466	2.99457	-2.61679	-0.22675	hsa-miR-125a-3p		hsa-miR-125a-3p								hsa-miR-4646-3p	MIMAT0019708	hsa-miR-4646-3p
147805	0.00044	0.000116	4.26353	0.86056	-0.2297	hsa-miR-3183		hsa-miR-3183								hsa-miR-2392	MIMAT0019043	hsa-miR-2392
168946	0.00419	0.00182	3.3373	-1.74152	-0.23045	hsa-miR-4673		hsa-miR-4673								hsa-miR-1285-3p	MIMAT0005876	hsa-miR-1285-3p
148363	0.0105	0.00542	2.93794	-2.75575	-0.23335	hsa-miR-3652		hsa-miR-3652								hsa-miR-4784	MIMAT0019948	hsa-miR-4784
148068	0.0152	0.00844	2.76855	-3.16104	-0.23525		no information	#N/A								ebv-miR-BHRF1-3	MIMAT0000998	ebv-miR-BHRF1-3
169096	0.0319	0.0195	2.43118	-3.91805	-0.23695	hsa-miR-4804-3p		hsa-miR-4804-3p								hsa-miR-1321	MIMAT0005952	hsa-miR-1321
17567	0.0117	0.0062	2.88719	-2.87884	-0.2389	kshv-miR-K12-1-5p		kshv-miR-K12-1-5p								hsa-miR-4447	MIMAT0018966	hsa-miR-4447
146142	0.00278	0.00112	3.50805	-1.28545	-0.24115	hsa-miR-1972		hsa-miR-1972								hsa-miR-4706	MIMAT0019806	hsa-miR-4706
146024	0.00172	0.000641	3.69862	-0.76248	-0.244	hsa-miR-383		hsa-miR-383-5p								hsa-miR-4531	MIMAT0019070	hsa-miR-4531
148666	0.005	0.00228	3.2561	-1.95394	-0.2497	hsa-miR-938		hsa-miR-938								hsa-miR-378b	MIMAT0014999	hsa-miR-378b
21702	0.000174	3.44e-05	4.6529	2.02896	-0.2538	hsa-miR-219-1-3p		hsa-miR-219a-1-3p								hsa-miR-4476	MIMAT0019003	hsa-miR-4476
17460	0.00173	0.000648	3.69494	-0.77272	-0.2539	hsa-miR-657		hsa-miR-657								hsa-miR-2467-3p	MIMAT0019953	hsa-miR-2467-3p
145905	0.0385	0.0242	2.34202	-4.10608	-0.2545	hsa-miR-518a-5p/hsa-miR-527		#N/A								hsa-miR-1257	MIMAT0005908	hsa-miR-1257
169227	0.00463	0.00206	3.2925	-1.85909	-0.25495	hsa-miR-3064-5p		hsa-miR-3064-5p								hsa-miR-514a-5p	MIMAT0022702	hsa-miR-514a-5p
147823	0.00838	0.00418	3.03503	-2.51646	-0.2559	hsa-miR-3146		hsa-miR-3146								hsa-miR-5189	MIMAT0021120	hsa-miR-5189-5p
168863	0.0249	0.0149	2.54309	-3.67474	-0.2566	hsa-miR-4441		hsa-miR-4441								hsa-miR-3184-3p	MIMAT0022731	hsa-miR-3184-3p
168948	0.00879	0.00441	3.01505	-2.56612	-0.2577	hsa-miR-4514		hsa-miR-4514								hsa-miR-3194-3p	MIMAT0019218	hsa-miR-3194-3p
147415	0.0108	0.00565	2.92199	-2.7946	-0.2596	hsa-miR-495-5p		hsa-miR-495-5p								hsa-miR-506-5p	MIMAT0022701	hsa-miR-506-5p
148413	0.000957	0.00031	3.94232	-0.07454	-0.25995	hsa-miR-3614-3p		hsa-miR-3614-3p								hsa-miR-4646-5p	MIMAT0019707	hsa-miR-4646-5p
168836	0.0224	0.0131	2.59345	-3.56266	-0.2604	hsa-miR-4496		hsa-miR-4496								hsa-miR-4754	MIMAT0019894	hsa-miR-4754
169206	0.00165	0.00061	3.71552	-0.71544	-0.26215	hsa-miR-4645-3p		hsa-miR-4645-3p								hsa-miR-1273a	MIMAT0005926	hsa-miR-1273a
42490	0.00174	0.000652	3.69264	-0.7791	-0.2654	hsa-miR-505-5p		hsa-miR-505-5p								hsa-miR-1204	MIMAT0005868	hsa-miR-1204
46402	0.00395	0.00169	3.36221	-1.67578	-0.26635	hsa-miR-1255b-5p		hsa-miR-1255b-5p								hsa-miR-4529-3p	MIMAT0019068	hsa-miR-4529-3p
169155	0.0139	0.0076	2.80922	-3.06519	-0.2708	hsa-miR-4480		hsa-miR-4480								hsa-miR-553	MIMAT0003216	hsa-miR-553
169016	0.0035	0.00148	3.40913	-1.55118	-0.2749	hsa-miR-4743-5p		hsa-miR-4743-5p								hsa-miR-3935	MIMAT0018350	hsa-miR-3935
42533	0.0188	0.0107	2.67479	-3.37837	-0.27535	hiv1-miR-H1		hiv1-miR-H1								hsa-miR-659-5p	MIMAT0022710	hsa-miR-659-5p
168955	0.00774	0.00378	3.07222	-2.42353	-0.27915	hsa-miR-4756-3p		hsa-miR-4756-3p								hsa-miR-1976	MIMAT0009451	hsa-miR-1976
27672	0.0125	0.00675	2.85436	-2.95771	-0.281	hsa-miR-615-3p		hsa-miR-615-3p								hsa-miR-4685-3p	MIMAT0019772	hsa-miR-4685-3p
147925	0.00452	0.002	3.30371	-1.82977	-0.2852	hsa-miR-3126-5p		hsa-miR-3126-5p								hsa-miR-3148	MIMAT0015021	hsa-miR-3148
27565	0.0406	0.0258	2.31379	-4.1645	-0.2857	hsa-miR-423-5p		hsa-miR-423-5p								hsa-miR-936	MIMAT0004979	hsa-miR-936
168950	3.13e-05	3.57e-06	5.36006	4.21858	-0.28575	hsa-miR-4646-3p		hsa-miR-4646-3p								hsa-miR-634	MIMAT0003304	hsa-miR-634
168857	0.00303	0.00125	3.46746	-1.39497	-0.2876	hsa-miR-2392		hsa-miR-2392								hsa-miR-4426	MIMAT0018941	hsa-miR-4426
145981	0.0126	0.00682	2.8505	-2.96695	-0.2884	hsa-miR-1285-3p		hsa-miR-1285-3p								hsa-miR-4716-3p	MIMAT0019827	hsa-miR-4716-3p
169271	0.0152	0.00845	2.76819	-3.16189	-0.2892	hsa-miR-4784		hsa-miR-4784								hsa-miR-4768-3p	MIMAT0019921	hsa-miR-4768-3p
17646	0.00052	0.000149	4.18398	0.62627	-0.2902	ebv-miR-BHRF1-3		ebv-miR-BHRF1-3								hsa-miR-4792	MIMAT0019964	hsa-miR-4792
46866	0.0035	0.00148	3.40976	-1.5495	-0.2918	hsa-miR-1321		hsa-miR-1321								hsa-miR-548k	MIMAT0005882	hsa-miR-548k
168989	0.000472	0.00013	4.22716	0.75322	-0.29375	hsa-miR-4447		hsa-miR-4447								hsa-miR-372	MIMAT0000724	hsa-miR-372-3p
168795	0.00127	0.000438	3.82698	-0.40266	-0.29475	hsa-miR-4706		hsa-miR-4706								hsa-miR-4758-5p	MIMAT0019903	hsa-miR-4758-5p
168661	0.0333	0.0206	2.40963	-3.96399	-0.29625	hsa-miR-4531		hsa-miR-4531								hsa-miR-3160-3p	MIMAT0015034	hsa-miR-3160-3p
147530	0.017	0.00953	2.72112	-3.27162	-0.2964	hsa-miR-378b		hsa-miR-378b								hsa-miR-4503	MIMAT0019039	hsa-miR-4503
168967	0.00204	0.000785	3.62947	-0.95386	-0.2983	hsa-miR-4476		hsa-miR-4476								hsa-miR-4700-3p	MIMAT0019797	hsa-miR-4700-3p
169245	0.00658	0.00316	3.13817	-2.25698	-0.30095	hsa-miR-2467-3p		hsa-miR-2467-3p								hsa-miR-548t-5p	MIMAT0015009	hsa-miR-548t-5p
46640	0.0106	0.00548	2.93357	-2.76641	-0.30195	hsa-miR-1257		hsa-miR-1257								hsa-miR-3135a	MIMAT0015001	hsa-miR-3135a
169212	0.00214	0.000832	3.60966	-1.00835	-0.30275	hsa-miR-514a-5p		hsa-miR-514a-5p								hsa-miR-4508	MIMAT0019045	hsa-miR-4508
169218	0.00461	0.00205	3.2946	-1.85361	-0.3045	hsa-miR-5189		hsa-miR-5189-5p								hsa-miR-605	MIMAT0003273	hsa-miR-605-5p
169123	0.0138	0.00752	2.81302	-3.0562	-0.30535	hsa-miR-3184-3p		hsa-miR-3184-3p								hsa-miR-3149	MIMAT0015022	hsa-miR-3149
169333	0.000725	0.000215	4.06374	0.27544	-0.3064	hsa-miR-3194-3p		hsa-miR-3194-3p								hsa-miR-5187-5p	MIMAT0021117	hsa-miR-5187-5p
168704	0.00576	0.00271	3.19377	-2.11493	-0.3076	hsa-miR-506-5p		hsa-miR-506-5p								hsa-miR-224-3p	MIMAT0009198	hsa-miR-224-3p
169021	0.00164	0.000606	3.7179	-0.7088	-0.30865	hsa-miR-4646-5p		hsa-miR-4646-5p								hsa-miR-3622a-3p	MIMAT0018004	hsa-miR-3622a-3p
168861	0.0324	0.0199	2.42296	-3.9356	-0.3105	hsa-miR-4754		hsa-miR-4754								hsa-miR-335-3p	MIMAT0004703	hsa-miR-335-3p
46623	0.00522	0.00239	3.23852	-1.99955	-0.31145	hsa-miR-1273a		hsa-miR-1273a								hsa-miR-921	MIMAT0004971	hsa-miR-921
46791	0.00219	0.000853	3.60093	-1.03233	-0.3161	hsa-miR-1204		hsa-miR-1204								hsa-miR-4679	MIMAT0019763	hsa-miR-4679
168724	0.00879	0.00443	3.01381	-2.56919	-0.3165	hsa-miR-4529-3p		hsa-miR-4529-3p								hsa-miR-3915	MIMAT0018189	hsa-miR-3915
29460	0.000811	0.000245	4.02004	0.14897	-0.3171	hsa-miR-553		hsa-miR-553								hsa-miR-3611	MIMAT0017988	hsa-miR-3611
148265	0.00605	0.00288	3.17159	-2.17178	-0.3184	hsa-miR-3935		hsa-miR-3935								hsa-miR-147b	MIMAT0004928	hsa-miR-147b
169236	0.0223	0.0131	2.59612	-3.55667	-0.31995	hsa-miR-659-5p		hsa-miR-659-5p								hsa-miR-601	MIMAT0003269	hsa-miR-601
146140	9.32e-05	1.54e-05	4.90598	2.80447	-0.32455	hsa-miR-1976		hsa-miR-1976								hsa-miR-596	MIMAT0003264	hsa-miR-596
169307	0.000564	0.000162	4.15524	0.54204	-0.3258	hsa-miR-4685-3p		hsa-miR-4685-3p								hsa-miR-4309	MIMAT0016859	hsa-miR-4309
147904	0.0115	0.00608	2.89421	-2.86189	-0.3261	hsa-miR-3148		hsa-miR-3148								hsa-miR-219-2-3p	MIMAT0004675	hsa-miR-219a-2-3p
42869	0.00177	0.000669	3.68419	-0.80257	-0.32685	hsa-miR-936		hsa-miR-936								hsa-miR-639	MIMAT0003309	hsa-miR-639
42591	0.003	0.00123	3.47362	-1.37841	-0.3269	hsa-miR-634		hsa-miR-634								hsa-miR-4505	MIMAT0019041	hsa-miR-4505
168727	0.00958	0.00493	2.97317	-2.66949	-0.32775	hsa-miR-4426		hsa-miR-4426								hsa-miR-4777-5p	MIMAT0019934	hsa-miR-4777-5p
168703	0.00891	0.00449	3.00801	-2.58355	-0.32875	hsa-miR-4716-3p		hsa-miR-4716-3p								ebv-miR-BHRF1-1	MIMAT0000995	ebv-miR-BHRF1-1
169213	0.00177	0.000669	3.68406	-0.80293	-0.3289	hsa-miR-4768-3p		hsa-miR-4768-3p								hsa-miR-5585-3p	MIMAT0022286	hsa-miR-5585-3p
168683	0.014	0.00771	2.80367	-3.07833	-0.33675	hsa-miR-4792		hsa-miR-4792								hcmv-miR-UL112	MIMAT0001577	hcmv-miR-UL112-3p
46705	0.0417	0.0265	2.30175	-4.18925	-0.3408	hsa-miR-548k		hsa-miR-548k								ebv-miR-BART9-5p	MIMAT0004816	ebv-miR-BART9-5p
11084	0.0123	0.00659	2.86369	-2.93535	-0.3412	hsa-miR-372		hsa-miR-372-3p								hsa-miR-5187-3p	MIMAT0021118	hsa-miR-5187-3p
169306	0.000401	0.000103	4.30212	0.97478	-0.34255	hsa-miR-4758-5p		hsa-miR-4758-5p								hsa-miR-4800-5p	MIMAT0019978	hsa-miR-4800-5p
147941	0.014	0.00767	2.80546	-3.07408	-0.34265	hsa-miR-3160-3p		hsa-miR-3160-3p								hsa-miR-4450	MIMAT0018971	hsa-miR-4450
169308	0.00406	0.00175	3.35065	-1.70634	-0.3453	hsa-miR-4503		hsa-miR-4503								hsa-miR-585	MIMAT0003250	hsa-miR-585-3p
168848	4.51e-06	2.87e-07	6.13386	6.66512	-0.34675	hsa-miR-4700-3p		hsa-miR-4700-3p								hsa-miR-5006-5p	MIMAT0021033	hsa-miR-5006-5p
147584	0.0389	0.0245	2.3352	-4.12024	-0.3482	hsa-miR-548t-5p		hsa-miR-548t-5p								hsa-miR-4507	MIMAT0019044	hsa-miR-4507
147988	0.0167	0.00933	2.7295	-3.25219	-0.3518	hsa-miR-3135a		hsa-miR-3135a								hsa-miR-4297	MIMAT0016846	hsa-miR-4297
168998	0.0403	0.0255	2.31913	-4.1535	-0.3525	hsa-miR-4508		hsa-miR-4508								hsa-miR-4300	MIMAT0016853	hsa-miR-4300
145736	0.00301	0.00124	3.47199	-1.3828	-0.3528	hsa-miR-605		hsa-miR-605-5p								hsa-miR-622	MIMAT0003291	hsa-miR-622
147806	0.00918	0.00469	2.99207	-2.62296	-0.35545	hsa-miR-3149		hsa-miR-3149								hsa-miR-1285-5p	MIMAT0022719	hsa-miR-1285-5p
168897	0.00126	0.000431	3.83265	-0.38663	-0.35665	hsa-miR-5187-5p		hsa-miR-5187-5p								hsa-miR-4459	MIMAT0018981	hsa-miR-4459
146163	0.00535	0.00246	3.2284	-2.02573	-0.35685	hsa-miR-224-3p		hsa-miR-224-3p								hsa-miR-4532	MIMAT0019071	hsa-miR-4532
148132	6.61e-06	4.88e-07	5.97068	6.14735	-0.3577	hsa-miR-3622a-3p		hsa-miR-3622a-3p								hsa-miR-302a-3p	MIMAT0000684	hsa-miR-302a-3p
145745	0.00836	0.00415	3.03772	-2.50977	-0.36905	hsa-miR-335-3p		hsa-miR-335-3p								hsa-miR-4726-5p	MIMAT0019845	hsa-miR-4726-5p
46507	0.00133	0.000466	3.80629	-0.46105	-0.36935	hsa-miR-921		hsa-miR-921								hsa-miR-3649	MIMAT0018069	hsa-miR-3649
169026	0.023	0.0135	2.58262	-3.58689	-0.3702	hsa-miR-4679		hsa-miR-4679								kshv-miR-K12-5-5p	MIMAT0015218	kshv-miR-K12-5-5p
148495	0.00782	0.00383	3.06762	-2.43505	-0.37215	hsa-miR-3915		hsa-miR-3915								hsa-miR-4656	MIMAT0019723	hsa-miR-4656
148465	0.016	0.00893	2.74647	-3.21269	-0.37465	hsa-miR-3611		hsa-miR-3611								hsa-miR-5690	MIMAT0022482	hsa-miR-5690
168968	0.00262	0.00104	3.53217	-1.22006	-0.37495	hsa-miR-147b		hsa-miR-147b								hsa-miR-4644	MIMAT0019704	hsa-miR-4644
17498	0.000135	2.46e-05	4.75894	2.35259	-0.37515	hsa-miR-601		hsa-miR-601								hsa-miR-548ao-3p	MIMAT0021030	hsa-miR-548ao-3p
145833	0.0112	0.00591	2.90531	-2.83504	-0.37645	hsa-miR-596		hsa-miR-596								hsa-miR-32-3p	MIMAT0004505	hsa-miR-32-3p
147535	0.00284	0.00114	3.4992	-1.30938	-0.37855	hsa-miR-4309		hsa-miR-4309								hsa-miR-381-5p	MIMAT0022862	hsa-miR-381-5p
42834	5.19e-05	6.66e-06	5.16704	3.61452	-0.3798	hsa-miR-219-2-3p		hsa-miR-219a-2-3p								hsa-miR-4683	MIMAT0019768	hsa-miR-4683
145962	0.00684	0.0033	3.12246	-2.29686	-0.3832	hsa-miR-639		hsa-miR-639								hsa-miR-4698	MIMAT0019793	hsa-miR-4698
168893	0.0233	0.0138	2.57442	-3.60521	-0.38485	hsa-miR-4505		hsa-miR-4505								hsa-miR-3126-3p	MIMAT0015377	hsa-miR-3126-3p
168557	0.000997	0.000326	3.9256	-0.12237	-0.3852	hsa-miR-4777-5p		hsa-miR-4777-5p								hsa-miR-15a-3p	MIMAT0004488	hsa-miR-15a-3p
42906	0.000441	0.000117	4.26168	0.85508	-0.3873	ebv-miR-BHRF1-1		ebv-miR-BHRF1-1								hsa-miR-4654	MIMAT0019720	hsa-miR-4654
168558	0.000841	0.000256	4.00554	0.10712	-0.3878	hsa-miR-5585-3p		hsa-miR-5585-3p								hsa-miR-5584-3p	MIMAT0022284	hsa-miR-5584-3p
17508	0.000338	8.15e-05	4.37844	1.2018	-0.38865	hcmv-miR-UL112		hcmv-miR-UL112-3p								hsa-miR-3976	MIMAT0019361	hsa-miR-3976
42824	0.00742	0.00362	3.08851	-2.38259	-0.38955	ebv-miR-BART9-5p		ebv-miR-BART9-5p								hsa-miR-204-3p	MIMAT0022693	hsa-miR-204-3p
169185	0.00837	0.00416	3.03662	-2.51252	-0.39045	hsa-miR-5187-3p		hsa-miR-5187-3p								hsa-miR-4421	MIMAT0018934	hsa-miR-4421
169390	0.000924	0.000289	3.9655	-0.00806	-0.39055	hsa-miR-4800-5p		hsa-miR-4800-5p								hsa-miR-4762-5p	MIMAT0019910	hsa-miR-4762-5p
168964	0.00303	0.00125	3.46736	-1.39526	-0.39165	hsa-miR-4450		hsa-miR-4450								hsa-miR-204-5p	MIMAT0000265	hsa-miR-204-5p
17546	0.0469	0.0303	2.24482	-4.30495	-0.39315	hsa-miR-585		hsa-miR-585-3p								hsa-miR-4655-5p	MIMAT0019721	hsa-miR-4655-5p
169091	0.000689	0.000202	4.08385	0.33383	-0.3965	hsa-miR-5006-5p		hsa-miR-5006-5p								hsa-miR-3619-3p	MIMAT0019219	hsa-miR-3619-3p
168572	0.0174	0.00978	2.71086	-3.29536	-0.3965	hsa-miR-4507		hsa-miR-4507								hsa-miR-4433-3p	MIMAT0018949	hsa-miR-4433a-3p
147632	0.000479	0.000135	4.21634	0.72137	-0.3966	hsa-miR-4297		hsa-miR-4297								hsa-miR-1303	MIMAT0005891	hsa-miR-1303
147603	0.000207	4.4e-05	4.57507	1.7928	-0.3967	hsa-miR-4300		hsa-miR-4300								hsa-miR-885-3p	MIMAT0004948	hsa-miR-885-3p
17493	0.00554	0.00257	3.21322	-2.06491	-0.39885	hsa-miR-622		hsa-miR-622								hsa-miR-1587	MIMAT0019077	hsa-miR-1587
168899	0.00156	0.000565	3.74161	-0.64261	-0.4009	hsa-miR-1285-5p		hsa-miR-1285-5p								hsa-miR-325	MIMAT0000771	hsa-miR-325
169143	0.00116	0.000393	3.86351	-0.29921	-0.40265	hsa-miR-4459		hsa-miR-4459								hsa-miR-4677-3p	MIMAT0019761	hsa-miR-4677-3p
168844	0.00581	0.00274	3.18981	-2.12511	-0.40495	hsa-miR-4532		hsa-miR-4532								hsa-miR-4521	MIMAT0019058	hsa-miR-4521
147203	0.0073	0.00355	3.09546	-2.36508	-0.40565	hsa-miR-302a-3p		hsa-miR-302a-3p								hsa-miR-2116-5p	MIMAT0011160	hsa-miR-2116-5p
169031	0.00324	0.00135	3.44095	-1.46614	-0.40625	hsa-miR-4726-5p		hsa-miR-4726-5p								hsa-miR-4667-5p	MIMAT0019743	hsa-miR-4667-5p
148241	5.86e-05	8.23e-06	5.10101	3.40879	-0.40895	hsa-miR-3649		hsa-miR-3649								hsa-miR-4677-5p	MIMAT0019760	hsa-miR-4677-5p
147885	0.00276	0.0011	3.51335	-1.27109	-0.4092	kshv-miR-K12-5-5p		kshv-miR-K12-5-5p								hsa-miR-625-3p	MIMAT0004808	hsa-miR-625-3p
168673	0.000398	9.92e-05	4.31506	1.01317	-0.4121	hsa-miR-4656		hsa-miR-4656								hsa-miR-610	MIMAT0003278	hsa-miR-610
169152	0.0231	0.0136	2.5791	-3.59475	-0.4124	hsa-miR-5690		hsa-miR-5690								hsa-miR-155-5p	MIMAT0000646	hsa-miR-155-5p
169183	0.00629	0.00301	3.15525	-2.21351	-0.4183	hsa-miR-4644		hsa-miR-4644								hsa-miR-630	MIMAT0003299	hsa-miR-630
168896	0.0476	0.0308	2.23696	-4.32076	-0.41845	hsa-miR-548ao-3p		hsa-miR-548ao-3p								hsa-miR-1236-3p	MIMAT0005591	hsa-miR-1236-3p
29575	0.00403	0.00173	3.35414	-1.6971	-0.42815	hsa-miR-32-3p		hsa-miR-32-3p								hsa-miR-1284	MIMAT0005941	hsa-miR-1284
148657	0.00146	0.000521	3.76857	-0.5671	-0.4286	hsa-miR-381-5p		hsa-miR-381-5p								hsa-miR-4305	MIMAT0016857	hsa-miR-4305
169166	0.00196	0.000747	3.64632	-0.90741	-0.4294	hsa-miR-4683		hsa-miR-4683								hsa-miR-4650-3p	MIMAT0019714	hsa-miR-4650-3p
169228	0.0122	0.00654	2.86681	-2.92788	-0.43065	hsa-miR-4698		hsa-miR-4698								hsa-miR-920	MIMAT0004970	hsa-miR-920
147916	0.0286	0.0173	2.48217	-3.80818	-0.43365	hsa-miR-3126-3p		hsa-miR-3126-3p								hsa-miR-378a-3p	MIMAT0000732	hsa-miR-378a-3p
168559	0.000435	0.000115	4.26832	0.87469	-0.4346	hsa-miR-15a-3p		hsa-miR-15a-3p								hsa-miR-937-3p	MIMAT0004980	hsa-miR-937-3p
169238	0.000539	0.000155	4.17113	0.5886	-0.4357	hsa-miR-4654		hsa-miR-4654								hsa-miR-5008-3p	MIMAT0021040	hsa-miR-5008-3p
168922	0.000715	0.000211	4.06941	0.2919	-0.4361	hsa-miR-5584-3p		hsa-miR-5584-3p								hsa-miR-628-3p	MIMAT0003297	hsa-miR-628-3p
169316	0.00337	0.00142	3.42433	-1.51063	-0.43755	hsa-miR-3976		hsa-miR-3976								hsa-miR-371b-5p	MIMAT0019892	hsa-miR-371b-5p
42502	0.00435	0.0019	3.32146	-1.7832	-0.4398	hsa-miR-204-3p		hsa-miR-204-3p								hsa-miR-4707-3p	MIMAT0019808	hsa-miR-4707-3p
169381	0.00284	0.00115	3.49846	-1.3114	-0.4409	hsa-miR-4421		hsa-miR-4421								hsa-miR-3120-5p	MIMAT0019198	hsa-miR-3120-5p
169264	0.00819	0.00402	3.0494	-2.48064	-0.4411	hsa-miR-4762-5p		hsa-miR-4762-5p								hsa-miR-4787-5p	MIMAT0019956	hsa-miR-4787-5p
11005	0.0204	0.0118	2.63596	-3.46685	-0.443	hsa-miR-204-5p		hsa-miR-204-5p								hsa-miR-4707-5p	MIMAT0019807	hsa-miR-4707-5p
168908	0.00115	0.000388	3.86771	-0.28728	-0.4449	hsa-miR-4655-5p		hsa-miR-4655-5p								hsa-miR-4764-5p	MIMAT0019914	hsa-miR-4764-5p
168665	3.72e-05	4.31e-06	5.3014	4.0346	-0.44595	hsa-miR-3619-3p		hsa-miR-3619-3p								hsa-miR-4658	MIMAT0019725	hsa-miR-4658
168675	0.000398	9.94e-05	4.31435	1.01105	-0.4491	hsa-miR-4433-3p		hsa-miR-4433a-3p								hsa-miR-4659b-5p	MIMAT0019733	hsa-miR-4659b-5p
46625	2.92e-05	3.17e-06	5.3966	4.33333	-0.4504	hsa-miR-1303		hsa-miR-1303								hsa-miR-2682-3p	MIMAT0013518	hsa-miR-2682-3p
42633	6.92e-05	1e-05	5.04052	3.22082	-0.45325	hsa-miR-885-3p		hsa-miR-885-3p								hsa-miR-4729	MIMAT0019851	hsa-miR-4729
168672	0.00879	0.00443	3.01353	-2.56989	-0.45415	hsa-miR-1587		hsa-miR-1587								hsa-miR-5580-5p	MIMAT0022273	hsa-miR-5580-5p
11058	8e-05	1.21e-05	4.98007	3.03343	-0.4545	hsa-miR-325		hsa-miR-325								hsa-miR-5193	MIMAT0021124	hsa-miR-5193
168986	0.0027	0.00107	3.52158	-1.24878	-0.4573	hsa-miR-4677-3p		hsa-miR-4677-3p								hsa-miR-548l	MIMAT0005889	hsa-miR-548l
169159	5.24e-05	6.9e-06	5.15596	3.57997	-0.45835	hsa-miR-4521		hsa-miR-4521								hsa-miR-3646	MIMAT0018065	hsa-miR-3646
146010	0.00159	0.000583	3.73048	-0.67373	-0.45955	hsa-miR-2116-5p		hsa-miR-2116-5p								hsa-miR-3165	MIMAT0015039	hsa-miR-3165
169079	0.00352	0.00149	3.40627	-1.5588	-0.46045	hsa-miR-4667-5p		hsa-miR-4667-5p								hsa-miR-513b	MIMAT0005788	hsa-miR-513b-5p
169200	0.000355	8.66e-05	4.35895	1.14368	-0.46135	hsa-miR-4677-5p		hsa-miR-4677-5p								hsa-miR-3917	MIMAT0018191	hsa-miR-3917
169402	2.38e-05	2.44e-06	5.47653	4.58474	-0.4618	hsa-miR-625-3p		hsa-miR-625-3p								ebv-miR-BART5-5p	MIMAT0003413	ebv-miR-BART5-5p
17445	0.000447	0.000122	4.24931	0.81853	-0.4634	hsa-miR-610		hsa-miR-610								hsa-miR-3688-5p	MIMAT0019223	hsa-miR-3688-5p
10964	0.0486	0.0316	2.22599	-4.34273	-0.4693	hsa-miR-155-5p		hsa-miR-155-5p								hsa-miR-1304-5p	MIMAT0005892	hsa-miR-1304-5p
17327	0.000395	9.77e-05	4.32001	1.02786	-0.47595	hsa-miR-630		hsa-miR-630								hsa-miR-4788	MIMAT0019958	hsa-miR-4788
46624	0.000398	0.0001	4.31136	1.0022	-0.48245	hsa-miR-1236-3p		hsa-miR-1236-3p								hsa-miR-149-3p	MIMAT0004609	hsa-miR-149-3p
46336	8.24e-05	1.27e-05	4.96677	2.99227	-0.4828	hsa-miR-1284		hsa-miR-1284								hsv2-miR-H25	MIMAT0014708	hsv2-miR-H25
147611	5.24e-05	6.93e-06	5.15468	3.57595	-0.48405	hsa-miR-4305		hsa-miR-4305								hsa-miR-1226-3p	MIMAT0005577	hsa-miR-1226-3p
168851	0.000302	7.1e-05	4.42265	1.33393	-0.4871	hsa-miR-4650-3p		hsa-miR-4650-3p								hsa-miR-4299	MIMAT0016851	hsa-miR-4299
42932	0.00159	0.000582	3.73126	-0.67154	-0.4884	hsa-miR-920		hsa-miR-920								hsa-miR-4735-5p	MIMAT0019860	hsa-miR-4735-5p
148668	0.00428	0.00186	3.32936	-1.76244	-0.48925	hsa-miR-378a-3p		hsa-miR-378a-3p								hsa-miR-183-3p	MIMAT0004560	hsa-miR-183-3p
42514	0.0102	0.0053	2.94639	-2.73512	-0.49275	hsa-miR-937-3p		hsa-miR-937-3p								hsa-miR-934	MIMAT0004977	hsa-miR-934
168898	0.00344	0.00145	3.41667	-1.53107	-0.49505	hsa-miR-5008-3p		hsa-miR-5008-3p								hsa-miR-4533	MIMAT0019072	hsa-miR-4533
148684	0.000202	4.24e-05	4.58688	1.82857	-0.4951	hsa-miR-628-3p		hsa-miR-628-3p								hsa-miR-5096	MIMAT0020603	hsa-miR-5096
168978	0.0419	0.0267	2.29857	-4.19577	-0.49525	hsa-miR-371b-5p		hsa-miR-371b-5p								hsa-miR-205-3p	MIMAT0009197	hsa-miR-205-3p
169081	0.000261	5.71e-05	4.49223	1.5428	-0.49715	hsa-miR-4707-3p		hsa-miR-4707-3p								hsa-miR-513a-5p	MIMAT0002877	hsa-miR-513a-5p
168790	4.33e-05	5.19e-06	5.24406	3.8551	-0.49735	hsa-miR-3120-5p		hsa-miR-3120-5p								hsa-miR-1207-3p	MIMAT0005872	hsa-miR-1207-3p
169050	0.0145	0.00803	2.7875	-3.1165	-0.49925	hsa-miR-4787-5p		hsa-miR-4787-5p								hsa-miR-4436b-3p	MIMAT0019941	hsa-miR-4436b-3p
168944	0.0121	0.00648	2.87021	-2.9197	-0.5011	hsa-miR-4707-5p		hsa-miR-4707-5p								hsa-miR-5196-3p	MIMAT0021129	hsa-miR-5196-3p
168852	0.000367	9.04e-05	4.34516	1.10263	-0.5043	hsa-miR-4764-5p		hsa-miR-4764-5p								hsa-miR-4466	MIMAT0018993	hsa-miR-4466
169035	0.000153	2.82e-05	4.71556	2.21994	-0.50855	hsa-miR-4658		hsa-miR-4658								hsa-miR-4708-3p	MIMAT0019810	hsa-miR-4708-3p
169149	0.0324	0.0199	2.42391	-3.93359	-0.5124	hsa-miR-4659b-5p		hsa-miR-4659b-5p								hsa-miR-4758-3p	MIMAT0019904	hsa-miR-4758-3p
168570	4e-06	2.38e-07	6.19128	6.84738	-0.51585	hsa-miR-2682-3p		hsa-miR-2682-3p								hsa-miR-4742-3p	MIMAT0019873	hsa-miR-4742-3p
168825	0.000699	0.000206	4.07773	0.31605	-0.5197	hsa-miR-4729		hsa-miR-4729								hsa-miR-551a	MIMAT0003214	hsa-miR-551a
168954	2.02e-06	9.76e-08	6.46399	7.71276	-0.5237	hsa-miR-5580-5p		hsa-miR-5580-5p								hsa-miR-4725-5p	MIMAT0019843	hsa-miR-4725-5p
168717	0.000102	1.75e-05	4.86558	2.67997	-0.524	hsa-miR-5193		hsa-miR-5193								hsa-miR-5572	MIMAT0022260	hsa-miR-5572
46415	0.0004	0.000101	4.30823	0.9929	-0.5268	hsa-miR-548l		hsa-miR-548l								hsa-miR-7-2-3p	MIMAT0004554	hsa-miR-7-2-3p
148481	0.000281	6.29e-05	4.46138	1.45007	-0.528	hsa-miR-3646		hsa-miR-3646								hsa-miR-3136-3p	MIMAT0019203	hsa-miR-3136-3p
147792	1.87e-05	1.8e-06	5.57003	4.87941	-0.53065	hsa-miR-3165		hsa-miR-3165								hsa-miR-5681b	MIMAT0022480	hsa-miR-5681b
46789	0.0156	0.00867	2.758	-3.18575	-0.5373	hsa-miR-513b		hsa-miR-513b-5p								hsa-miR-3925-5p	MIMAT0018200	hsa-miR-3925-5p
148554	6.45e-06	4.69e-07	5.98283	6.18589	-0.53855	hsa-miR-3917		hsa-miR-3917								hsa-miR-4484	MIMAT0019018	hsa-miR-4484
17532	0.00567	0.00264	3.20255	-2.09238	-0.53935	ebv-miR-BART5-5p		ebv-miR-BART5-5p								hsa-miR-1973	MIMAT0009448	hsa-miR-1973
168692	5.09e-05	6.42e-06	5.1783	3.64964	-0.54815	hsa-miR-3688-5p		hsa-miR-3688-5p								hsa-miR-5004-3p	MIMAT0021028	hsa-miR-5004-3p
46479	0.00126	0.000429	3.83412	-0.38247	-0.5529	hsa-miR-1304-5p		hsa-miR-1304-5p								hsa-miR-330-3p	MIMAT0000751	hsa-miR-330-3p
169116	0.0312	0.019	2.44277	-3.89324	-0.55375	hsa-miR-4788		hsa-miR-4788								hsa-miR-4709-3p	MIMAT0019812	hsa-miR-4709-3p
169087	0.00172	0.000642	3.69828	-0.76344	-0.55475	hsa-miR-149-3p		hsa-miR-149-3p								hsa-miR-4455	MIMAT0018977	hsa-miR-4455
147884	0.0196	0.0112	2.65691	-3.41923	-0.5567	hsv2-miR-H25		hsv2-miR-H25								hsa-miR-99b-3p	MIMAT0004678	hsa-miR-99b-3p
46309	0.000355	8.71e-05	4.35708	1.13811	-0.5569	hsa-miR-1226-3p		hsa-miR-1226-3p								hsa-miR-1273f	MIMAT0020601	hsa-miR-1273f
147614	0.000398	9.96e-05	4.31374	1.00924	-0.55915	hsa-miR-4299		hsa-miR-4299								hsa-miR-3157-3p	MIMAT0019210	hsa-miR-3157-3p
168910	9.06e-05	1.47e-05	4.92086	2.8504	-0.55945	hsa-miR-4735-5p		hsa-miR-4735-5p								hsa-miR-4651	MIMAT0019715	hsa-miR-4651
17953	0.000478	0.000132	4.22211	0.73834	-0.56075	hsa-miR-183-3p		hsa-miR-183-3p								hsv2-miR-H20	MIMAT0014702	hsv2-miR-H20
17863	0.000175	3.48e-05	4.64953	2.01872	-0.56385	hsa-miR-934		hsa-miR-934								hsa-miR-5095	MIMAT0020600	hsa-miR-5095
168639	0.000972	0.000316	3.93605	-0.09246	-0.56585	hsa-miR-4533		hsa-miR-4533								hsa-miR-548ax	MIMAT0022474	hsa-miR-548ax
169398	2.92e-05	3.17e-06	5.3963	4.33237	-0.5669	hsa-miR-5096		hsa-miR-5096								hsa-miR-3680-5p	MIMAT0018106	hsa-miR-3680-5p
169411	0.000234	5.03e-05	4.53263	1.66453	-0.5704	hsa-miR-205-3p		hsa-miR-205-3p								hsa-miR-4513	MIMAT0019050	hsa-miR-4513
42581	0.0247	0.0147	2.54748	-3.66504	-0.5708	hsa-miR-513a-5p		hsa-miR-513a-5p								hsa-miR-1908	MIMAT0007881	hsa-miR-1908-5p
46345	0.00203	0.000777	3.63288	-0.94447	-0.57085	hsa-miR-1207-3p		hsa-miR-1207-3p								hsa-miR-554	MIMAT0003217	hsa-miR-554
169260	0.000329	7.85e-05	4.39034	1.23733	-0.57155	hsa-miR-4436b-3p		hsa-miR-4436b-3p								hsa-miR-4722-5p	MIMAT0019836	hsa-miR-4722-5p
169274	6.49e-08	9.43e-10	7.9049	12.2282	-0.573	hsa-miR-5196-3p		hsa-miR-5196-3p								hsa-miR-3177-5p	MIMAT0019215	hsa-miR-3177-5p
168690	0.00616	0.00294	3.16426	-2.19052	-0.57645	hsa-miR-4466		hsa-miR-4466								hsa-miR-4682	MIMAT0019767	hsa-miR-4682
169028	0.00834	0.00413	3.03923	-2.50599	-0.5776	hsa-miR-4708-3p		hsa-miR-4708-3p								hsa-miR-3160-5p	MIMAT0019212	hsa-miR-3160-5p
169100	2.88e-05	3.05e-06	5.40859	4.37101	-0.5778	hsa-miR-4758-3p		hsa-miR-4758-3p								hsa-miR-5584-5p	MIMAT0022283	hsa-miR-5584-5p
168722	0.000401	0.000103	4.30251	0.97596	-0.5784	hsa-miR-4742-3p		hsa-miR-4742-3p								hsa-miR-3960	MIMAT0019337	hsa-miR-3960
17272	0.000856	0.000264	3.99541	0.07795	-0.57905	hsa-miR-551a		hsa-miR-551a								hsa-miR-4716-5p	MIMAT0019826	hsa-miR-4716-5p
169193	7.07e-05	1.04e-05	5.02911	3.18541	-0.58255	hsa-miR-4725-5p		hsa-miR-4725-5p								hsa-miR-422a	MIMAT0001339	hsa-miR-422a
169244	0.00819	0.00403	3.0489	-2.48188	-0.58625	hsa-miR-5572		hsa-miR-5572								ebv-miR-BART8-3p	MIMAT0003418	ebv-miR-BART8-3p
42964	6.8e-05	9.69e-06	5.05033	3.25126	-0.5879	hsa-miR-7-2-3p		hsa-miR-7-2-3p								hsa-miR-4688	MIMAT0019777	hsa-miR-4688
169319	0.00052	0.000148	4.18501	0.62929	-0.589	hsa-miR-3136-3p		hsa-miR-3136-3p								hsa-miR-4303	MIMAT0016856	hsa-miR-4303
168868	0.00126	0.000431	3.83274	-0.38638	-0.5895	hsa-miR-5681b		hsa-miR-5681b								hsa-miR-1273e	MIMAT0018079	hsa-miR-1273e
148039	9.32e-05	1.53e-05	4.90746	2.80904	-0.59045	hsa-miR-3925-5p		hsa-miR-3925-5p								hsa-miR-4686	MIMAT0019773	hsa-miR-4686
169395	0.00942	0.00483	2.98115	-2.64987	-0.59075	hsa-miR-4484		hsa-miR-4484								hsa-miR-432-3p	MIMAT0002815	hsa-miR-432-3p
146165	0.0328	0.0202	2.41748	-3.94728	-0.59195	hsa-miR-1973		hsa-miR-1973								hsv2-miR-H7-5p	MIMAT0014351	hsv2-miR-H7-5p
168972	0.00139	0.000494	3.78656	-0.51658	-0.5931	hsa-miR-5004-3p		hsa-miR-5004-3p								hsa-miR-4467	MIMAT0018994	hsa-miR-4467
11063	0.000479	0.000135	4.21653	0.72192	-0.59415	hsa-miR-330-3p		hsa-miR-330-3p								hsa-miR-4285	MIMAT0016913	hsa-miR-4285
169204	0.00131	0.000457	3.81263	-0.44316	-0.59535	hsa-miR-4709-3p		hsa-miR-4709-3p								hsa-miR-485-3p	MIMAT0002176	hsa-miR-485-3p
169305	0.000247	5.34e-05	4.51333	1.60635	-0.6003	hsa-miR-4455		hsa-miR-4455								hsa-miR-148a-5p	MIMAT0004549	hsa-miR-148a-5p
17898	6.82e-05	9.79e-06	5.04722	3.24161	-0.60135	hsa-miR-99b-3p		hsa-miR-99b-3p								hsa-miR-30c-1-3p	MIMAT0004674	hsa-miR-30c-1-3p
168846	0.000608	0.000176	4.12917	0.46583	-0.60295	hsa-miR-1273f		hsa-miR-1273f								hsa-miR-4419b	MIMAT0019034	hsa-miR-4419b
46863	2.02e-06	9.96e-08	6.45791	7.6935	-0.60335	hsa-miR-3157-3p		hsa-miR-3157-3p								hsa-miR-490-3p	MIMAT0002806	hsa-miR-490-3p
169045	0.00303	0.00125	3.46924	-1.39021	-0.6112	hsa-miR-4651		hsa-miR-4651								hsa-miR-4478	MIMAT0019006	hsa-miR-4478
147738	8.7e-07	3.12e-08	6.81446	8.82242	-0.6116	hsv2-miR-H20		hsv2-miR-H20								hsa-miR-4540	MIMAT0019083	hsa-miR-4540
169203	2.29e-05	2.3e-06	5.49507	4.6431	-0.6163	hsa-miR-5095		hsa-miR-5095								hsa-miR-3145-5p	MIMAT0019205	hsa-miR-3145-5p
168821	0.000403	0.000104	4.29964	0.96743	-0.61765	hsa-miR-548ax		hsa-miR-548ax								hsa-miR-5696	MIMAT0022489	hsa-miR-5696
148599	0.00434	0.00189	3.32379	-1.77707	-0.6212	hsa-miR-3680-5p		hsa-miR-3680-5p								hsa-miR-1246	MIMAT0005898	hsa-miR-1246
169194	3.96e-05	4.63e-06	5.27965	3.96646	-0.62395	hsa-miR-4513		hsa-miR-4513								hsa-miR-4436b-5p	MIMAT0019940	hsa-miR-4436b-5p
148687	0.00851	0.00425	3.02867	-2.53229	-0.6261	hsa-miR-1908		hsa-miR-1908-5p								hsv2-miR-H6-3p	MIMAT0015652	hsv2-miR-H6-3p
42766	1.89e-06	8.13e-08	6.52035	7.89146	-0.62795	hsa-miR-554		hsa-miR-554								hsa-miR-195-3p	MIMAT0004615	hsa-miR-195-3p
168985	1.53e-05	1.36e-06	5.6565	5.15242	-0.62815	hsa-miR-4722-5p		hsa-miR-4722-5p								hsa-miR-4795-5p	MIMAT0019968	hsa-miR-4795-5p
42793	0.000749	0.000223	4.05163	0.24033	-0.631		no information	#N/A								hsa-miR-5000-5p	MIMAT0021019	hsa-miR-5000-5p
168567	0.000666	0.000193	4.09814	0.3754	-0.6314	hsa-miR-3177-5p		hsa-miR-3177-5p								hsa-miR-877-3p	MIMAT0004950	hsa-miR-877-3p
168911	0.000293	6.8e-05	4.43665	1.37587	-0.63725	hsa-miR-4682		hsa-miR-4682								hsa-miR-4732-3p	MIMAT0019856	hsa-miR-4732-3p
169359	9.9e-06	8.22e-07	5.811	5.64123	-0.63785	hsa-miR-3160-5p		hsa-miR-3160-5p								hsa-miR-3196	MIMAT0015080	hsa-miR-3196
168997	1.7e-05	1.54e-06	5.61934	5.03504	-0.6381	hsa-miR-5584-5p		hsa-miR-5584-5p								hsa-miR-519d	MIMAT0002853	hsa-miR-519d-3p
169024	0.00444	0.00195	3.31191	-1.80828	-0.63825	hsa-miR-3960		hsa-miR-3960								hsa-miR-4445-5p	MIMAT0018963	hsa-miR-4445-5p
168674	2.25e-05	2.21e-06	5.50705	4.68083	-0.6415	hsa-miR-4716-5p		hsa-miR-4716-5p								hsa-miR-711	MIMAT0012734	hsa-miR-711
11104	0.0296	0.018	2.46548	-3.84433	-0.64225	hsa-miR-422a		hsa-miR-422a								hsa-miR-4747-5p	MIMAT0019882	hsa-miR-4747-5p
17328	0.00385	0.00165	3.37163	-1.65083	-0.6444	ebv-miR-BART8-3p		ebv-miR-BART8-3p								hsa-miR-664b-3p	MIMAT0022272	hsa-miR-664b-3p
168923	7.07e-06	5.3e-07	5.9459	6.06874	-0.6474	hsa-miR-4688		hsa-miR-4688								hsv2-miR-H10	MIMAT0014353	hsv2-miR-H10
147772	1.46e-06	5.73e-08	6.62777	8.23183	-0.6563	hsa-miR-4303		hsa-miR-4303								hsa-miR-4649-5p	MIMAT0019711	hsa-miR-4649-5p
148263	0.000167	3.24e-05	4.67216	2.0876	-0.657	hsa-miR-1273e		hsa-miR-1273e								hsa-miR-3656	MIMAT0018076	hsa-miR-3656
168789	2.08e-06	1.07e-07	6.43681	7.62655	-0.65885	hsa-miR-4686		hsa-miR-4686								hsa-miR-4530	MIMAT0019069	hsa-miR-4530
42584	1.95e-06	9.04e-08	6.48753	7.78743	-0.65895	hsa-miR-432-3p		hsa-miR-432-3p								hsa-miR-5190	MIMAT0021121	hsa-miR-5190
147836	0.000261	5.71e-05	4.49255	1.54375	-0.6608	hsv2-miR-H7-5p		hsv2-miR-H7-5p								hsa-miR-3924	MIMAT0018199	hsa-miR-3924
169285	0.00207	0.000802	3.62199	-0.97447	-0.66275	hsa-miR-4467		hsa-miR-4467								hsa-miR-31-5p	MIMAT0000089	hsa-miR-31-5p
147604	0.00555	0.00258	3.21164	-2.06896	-0.6635	hsa-miR-4285		hsa-miR-4285								hsa-miR-4750-5p	MIMAT0019887	hsa-miR-4750-5p
42694	1.11e-05	9.67e-07	5.76127	5.48378	-0.66885	hsa-miR-485-3p		hsa-miR-485-3p								hsa-miR-4458	MIMAT0018980	hsa-miR-4458
17872	1e-05	8.41e-07	5.80404	5.61918	-0.67055	hsa-miR-148a-5p		hsa-miR-148a-5p								hsa-miR-4473	MIMAT0019000	hsa-miR-4473
42702	0.00571	0.00268	3.19836	-2.10316	-0.67105	hsa-miR-30c-1-3p		hsa-miR-30c-1-3p								hsa-miR-4538	MIMAT0019081	hsa-miR-4538
169272	0.000398	0.0001	4.31245	1.00543	-0.67175	hsa-miR-4419b		hsa-miR-4419b								hsa-miR-892a	MIMAT0004907	hsa-miR-892a
42703	1.87e-05	1.76e-06	5.57787	4.90415	-0.68815	hsa-miR-490-3p		hsa-miR-490-3p								hsa-miR-4800-3p	MIMAT0019979	hsa-miR-4800-3p
168805	0.000153	2.86e-05	4.71104	2.20615	-0.6896	hsa-miR-4478		hsa-miR-4478								hsa-miR-650	MIMAT0003320	hsa-miR-650
168702	2.29e-05	2.3e-06	5.49563	4.64487	-0.7	hsa-miR-4540		hsa-miR-4540								hsv1-miR-H7-3p	MIMAT0012596	hsv1-miR-H7-3p
169198	3.05e-05	3.43e-06	5.37245	4.25748	-0.70375	hsa-miR-3145-5p		hsa-miR-3145-5p								hsa-miR-4537	MIMAT0019080	hsa-miR-4537
168700	5.24e-05	6.92e-06	5.155	3.57697	-0.7051	hsa-miR-5696		hsa-miR-5696								hsa-miR-3686	MIMAT0018114	hsa-miR-3686
168870	0.00287	0.00116	3.49391	-1.32369	-0.70585	hsa-miR-1246		hsa-miR-1246								hsa-miR-4757-3p	MIMAT0019902	hsa-miR-4757-3p
169171	0.00834	0.00413	3.03943	-2.5055	-0.70585	hsa-miR-4436b-5p		hsa-miR-4436b-5p								hsa-miR-4425	MIMAT0018940	hsa-miR-4425
147900	0.000838	0.000254	4.0177	0.12982	-0.71183	hsv2-miR-H6-3p		hsv2-miR-H6-3p								hsv2-miR-H7-3p	MIMAT0015375	hsv2-miR-H7-3p
42723	4.88e-07	1.42e-08	7.05783	9.58986	-0.7167	hsa-miR-195-3p		hsa-miR-195-3p								hsa-miR-4485	MIMAT0019019	hsa-miR-4485-3p
169189	0.000181	3.66e-05	4.63353	1.97008	-0.72785	hsa-miR-4795-5p		hsa-miR-4795-5p								hsa-miR-3124-3p	MIMAT0019200	hsa-miR-3124-3p
168660	1.07e-05	9.19e-07	5.77708	5.53382	-0.7326	hsa-miR-5000-5p		hsa-miR-5000-5p								hsa-miR-642b-5p	MIMAT0022736	hsa-miR-642b-5p
148622	5.9e-08	6.8e-10	8.00836	12.546	-0.73745	hsa-miR-877-3p		hsa-miR-877-3p								hsa-miR-4728-3p	MIMAT0019850	hsa-miR-4728-3p
168668	0.00198	0.000758	3.64156	-0.92052	-0.74605	hsa-miR-4732-3p		hsa-miR-4732-3p								hsa-miR-5580-3p	MIMAT0022274	hsa-miR-5580-3p
147817	0.00373	0.00159	3.38419	-1.61753	-0.74645	hsa-miR-3196		hsa-miR-3196								hsa-miR-4714-5p	MIMAT0019822	hsa-miR-4714-5p
46221	0.000347	8.42e-05	4.36779	1.17004	-0.7552	hsa-miR-519d		hsa-miR-519d-3p								hsa-miR-4511	MIMAT0019048	hsa-miR-4511
169360	0.000121	2.14e-05	4.8029	2.4873	-0.75675	hsa-miR-4445-5p		hsa-miR-4445-5p								hsa-miR-4308	MIMAT0016861	hsa-miR-4308
146196	4.12e-05	4.9e-06	5.26176	3.91046	-0.76595	hsa-miR-711		hsa-miR-711								hsa-miR-4472	MIMAT0018999	hsa-miR-4472
169393	0.000293	6.75e-05	4.43883	1.38239	-0.7725	hsa-miR-4747-5p		hsa-miR-4747-5p								hsv1-miR-H6-3p	MIMAT0008404	hsv1-miR-H6-3p
168882	2.92e-05	3.14e-06	5.39895	4.34071	-0.7849	hsa-miR-664b-3p		hsa-miR-664b-3p								hsa-miR-1276	MIMAT0005930	hsa-miR-1276
147803	0.000503	0.000142	4.19917	0.67087	-0.79065	hsv2-miR-H10		hsv2-miR-H10								ebv-miR-BART6-3p	MIMAT0003415	ebv-miR-BART6-3p
168565	0.000191	3.95e-05	4.60982	1.89812	-0.798	hsa-miR-4649-5p		hsa-miR-4649-5p								hsa-miR-2113	MIMAT0009206	hsa-miR-2113
148228	0.000951	0.000307	3.94551	-0.0654	-0.8015	hsa-miR-3656		hsa-miR-3656								hsa-miR-501-5p	MIMAT0002872	hsa-miR-501-5p
168638	0.000295	6.88e-05	4.43283	1.36441	-0.8198	hsa-miR-4530		hsa-miR-4530								hsa-miR-4635	MIMAT0019692	hsa-miR-4635
168578	2.11e-06	1.13e-07	6.42026	7.57405	-0.8239	hsa-miR-5190		hsa-miR-5190								hsa-miR-652-5p	MIMAT0022709	hsa-miR-652-5p
148049	6.43e-06	4.48e-07	5.99686	6.23038	-0.82645	hsa-miR-3924		hsa-miR-3924								kshv-miR-K12-12-3p	MIMAT0015238	kshv-miR-K12-12-3p
11052	0.00907	0.00461	2.99883	-2.60625	-0.827	hsa-miR-31-5p		hsa-miR-31-5p								hsa-miR-1269b	MIMAT0019059	hsa-miR-1269b
169399	0.000443	0.000119	4.25677	0.84056	-0.8293	hsa-miR-4750-5p		hsa-miR-4750-5p								hsa-miR-665	MIMAT0004952	hsa-miR-665
13137	0.000178	3.56e-05	4.64252	1.99742	-0.83125	hsa-miR-518e-5p/hsa-miR-519a-5p/hsa-miR-519b-5p/hsa-miR-519c-5p/hsa-miR-522-5p/hsa-miR-523-5p		#N/A								hsa-miR-375	MIMAT0000728	hsa-miR-375
169270	0.0241	0.0144	2.55772	-3.64234	-0.83405	hsa-miR-4458		hsa-miR-4458								hsa-miR-4501	MIMAT0019037	hsa-miR-4501
168904	1.8e-06	7.58e-08	6.54158	7.95876	-0.8368	hsa-miR-4473		hsa-miR-4473								hsa-miR-4279	MIMAT0016909	hsa-miR-4279
169299	3.18e-06	1.79e-07	6.27759	7.12134	-0.83735	hsa-miR-4538		hsa-miR-4538								hsa-miR-943	MIMAT0004986	hsa-miR-943
148621	4.88e-07	1.44e-08	7.05277	9.57394	-0.84695	hsa-miR-892a		hsa-miR-892a								hsa-miR-148a-3p	MIMAT0000243	hsa-miR-148a-3p
169313	0.00106	0.000351	3.90136	-0.19154	-0.8536	hsa-miR-4800-3p		hsa-miR-4800-3p								hsa-miR-1275	MIMAT0005929	hsa-miR-1275
17593	9.97e-05	1.71e-05	4.87366	2.70483	-0.86765	hsa-miR-650		hsa-miR-650								hsa-miR-4290	MIMAT0016921	hsa-miR-4290
146090	0.00236	0.00093	3.57124	-1.11362	-0.8747	hsv1-miR-H7-3p		hsv1-miR-H7-3p								hsa-miR-4268	MIMAT0016896	hsa-miR-4268
169133	1.79e-08	2.33e-11	9.0975	15.8191	-0.8819	hsa-miR-4537		hsa-miR-4537								hsa-miR-891a	MIMAT0004902	hsa-miR-891a-5p
148156	0.000268	5.94e-05	4.47976	1.50529	-0.88255	hsa-miR-3686		hsa-miR-3686								hsa-miR-4795-3p	MIMAT0019969	hsa-miR-4795-3p
168982	1.11e-05	9.75e-07	5.75888	5.4762	-0.88405	hsa-miR-4757-3p		hsa-miR-4757-3p								hsa-miR-1298	MIMAT0005800	hsa-miR-1298-5p
46921	0.000951	0.000306	3.94632	-0.06306	-0.8885		no information	#N/A								hsa-miR-660-3p	MIMAT0022711	hsa-miR-660-3p
168758	8.72e-06	6.97e-07	5.86165	5.80169	-0.8916	hsa-miR-4425		hsa-miR-4425								hsa-miR-4661-5p	MIMAT0019729	hsa-miR-4661-5p
147790	0.00126	0.000432	3.83166	-0.38941	-0.89315	hsv2-miR-H7-3p		hsv2-miR-H7-3p								hsa-miR-4539	MIMAT0019082	hsa-miR-4539
46808	0.000792	0.000238	4.03003	0.17784	-0.89635	hsa-miR-4485		hsa-miR-4485-3p								hsa-let-7d-3p	MIMAT0004484	hsa-let-7d-3p
169380	4.99e-08	4.51e-10	8.13866	12.9448	-0.8981	hsa-miR-3124-3p		hsa-miR-3124-3p								hsa-miR-4636	MIMAT0019693	hsa-miR-4636
169034	4.99e-08	5.06e-10	8.1022	12.8334	-0.90115	hsa-miR-642b-5p		hsa-miR-642b-5p
169182	1.79e-08	9.2e-11	8.64926	14.4891	-0.9025	hsa-miR-4728-3p		hsa-miR-4728-3p
169168	1.23e-06	4.65e-08	6.69162	8.43397	-0.90375	hsa-miR-5580-3p		hsa-miR-5580-3p
169311	0.000443	0.000119	4.25542	0.83659	-0.90945	hsa-miR-4714-5p		hsa-miR-4714-5p
168917	0.0195	0.0111	2.65945	-3.41342	-0.91135	hsa-miR-4511		hsa-miR-4511
147947	1.87e-07	4.22e-09	7.4345	10.7703	-0.91725	hsa-miR-4308		hsa-miR-4308
169170	7.63e-06	5.94e-07	5.91049	5.95649	-0.9419	hsa-miR-4472		hsa-miR-4472
146117	0.000174	3.43e-05	4.6541	2.03262	-0.95135	hsv1-miR-H6-3p		hsv1-miR-H6-3p
46642	2.57e-07	6.33e-09	7.30829	10.3759	-0.9567	hsa-miR-1276		hsa-miR-1276
17561	0.014	0.00767	2.80545	-3.0741	-0.9583	ebv-miR-BART6-3p		ebv-miR-BART6-3p
146179	0.000997	0.000328	3.92365	-0.12792	-0.96115	hsa-miR-2113		hsa-miR-2113
145675	0.00234	0.000918	3.57549	-1.102	-0.9702	hsa-miR-501-5p		hsa-miR-501-5p
168849	6.49e-08	9.07e-10	7.91716	12.2659	-0.98865	hsa-miR-4635		hsa-miR-4635
145933	0.000479	0.000134	4.21664	0.72226	-1.0006	hsa-miR-652-5p		hsa-miR-652-5p
147919	0.00139	0.000494	3.78683	-0.51582	-1.00195	kshv-miR-K12-12-3p		kshv-miR-K12-12-3p
168739	6.49e-08	1.13e-09	7.84712	12.0502	-1.01665	hsa-miR-1269b		hsa-miR-1269b
145768	2.76e-05	2.86e-06	5.42848	4.43352	-1.04775	hsa-miR-665		hsa-miR-665
46918	0.00684	0.0033	3.12219	-2.29753	-1.06525	hsa-miR-375		hsa-miR-375
168941	1.77e-05	1.64e-06	5.59972	4.97312	-1.06575	hsa-miR-4501		hsa-miR-4501
147767	2.7e-08	1.94e-10	8.40929	13.767	-1.08415	hsa-miR-4279		hsa-miR-4279
42696	0.000135	2.45e-05	4.7602	2.35644	-1.09755	hsa-miR-943		hsa-miR-943
10955	9.32e-05	1.52e-05	4.90921	2.81445	-1.1978	hsa-miR-148a-3p		hsa-miR-148a-3p
169082	0.00105	0.000348	3.90418	-0.18352	-1.20965	hsa-miR-1275		hsa-miR-1275
169282	1.79e-08	8.88e-11	8.66078	14.5236	-1.2741	hsa-miR-4290		hsa-miR-4290
146076	2.55e-08	1.57e-10	8.47659	13.9702	-1.2792		no information	#N/A
147942	1.79e-08	9.13e-11	8.65179	14.4967	-1.2915	hsa-miR-4268		hsa-miR-4268
27961	5.9e-08	7.27e-10	7.98733	12.4815	-1.2999	hsa-miR-891a		hsa-miR-891a-5p
168776	0.00016	3.07e-05	4.68965	2.14089	-1.32	hsa-miR-4795-3p		hsa-miR-4795-3p
46381	2.85e-05	2.99e-06	5.41475	4.39037	-1.3332	hsa-miR-1298		hsa-miR-1298-5p
169375	5.66e-07	1.74e-08	6.99472	9.39116	-1.34425	hsa-miR-660-3p		hsa-miR-660-3p
168729	1.95e-06	9.18e-08	6.48277	7.77231	-1.37635	hsa-miR-4661-5p		hsa-miR-4661-5p
168625	1.15e-07	2.36e-09	7.61674	11.3375	-1.4428	hsa-miR-4539		hsa-miR-4539
145633	4.27e-07	1.1e-08	7.13791	9.84163	-1.5582	hsa-let-7d-3p		hsa-let-7d-3p
168942	1.98e-05	1.93e-06	5.54918	4.81365	-1.6101	hsa-miR-4636		hsa-miR-4636
